# Supplementary material for: Optimal searching behaviour generated intrinsically by the central pattern generator for locomotion
Source: eLife. 2019 Nov 1;8:e50316. doi: 10.7554/eLife.50316 (PMC6879304; doi:10.7554/eLife.50316)
Supplement: Supplementary file 1. — The number of trials and number of larvae tracked per trial is given along with the move-step frequency distribution model fitting and model selection results for all trials across experimental treatments. The number of larvae paths in TP denotes the number of individual path best fits to a truncated Pareto (power law) distribution; E, the number best fitting an exponential distribution; and U is unclassified where there was no clear best fit to either model. Tracks discarded prior to model fitting were those where larvae collided, the arena edge was encountered, or there were <50 fitted movement steps. Maximum Likelihood Estimation (MLE) was used for parameter fitting (exponent, xmax) and Akaike’s Information Criteria weights (wAIC) used for model selection. For full description of procedures used see Methods. [file elife-50316-supp1.xlsx]

## Sheet: Sheet 1
Supplementary File 1		Summary of tracks and model fits
					N tracks
T (oC)	Larvae type	Trial	N larvae	N Tracks	TP	E	U
22	BL/+	1	9	15	10	4	1
		2	9	9	7	1	1
		3	10	19	13	3	3
22	shi/+	1	10	14	12	1	1
		2	8	17	12	4	1
		3	7	12	10	1	1
33	BL/+	1	10	22	11	4	7
		2	10	9	7	0	2
		3	10	27	15	5	7
33	shi/+	1	10	12	8	1	3
		2	8	11	9	0	2
		3	7	8	6	1	1
		4	9	20	16	3	1
33	MB247/+	1	10	10	5	4	1
		2	7	11	9	1	1
		3	10	10	9	0	1
33	BL>shi	1	7	16	6	3	7
		2	6	15	7	3	5
		3	3	23	13	7	3
33	BLsens>shi	1	10	10	6	0	4
		2	10	11	5	2	4
		3	5	0	0	0	0
33	MB247>shi	1	9	11	7	2	2
		2	10	10	7	1	2
		3	10	10	9	1	0
22	BLsens>rpr, hid	1	20	37	26	4	7
		2	20	20	19	0	1
		3	10	10	9	1	0
		4	10	10	8	0	2
32	BLsens>rpr, hid	1	15	15	9	1	5
		2	15	15	7	1	7
		3	18	17	6	4	7
		4	15	15	1	4	10
Total		72	337	471	304	67	100
