# Supplementary material for: Optimal searching behaviour generated intrinsically by the central pattern generator for locomotion
Source: eLife. 2019 Nov 1;8:e50316. doi: 10.7554/eLife.50316 (PMC6879304; doi:10.7554/eLife.50316)
Supplement: Supplementary file 4. — Model selection using Akaike’s Information Criteria weights (wAIC) from comparison of the log likelihoods (LLH). For full description of procedures see Materials and methods. TP, truncated Pareto distribution fit to larva move-step frequency distribution; P, power law; E, exponential; TE, truncated exponential; LN, log-normal; G, gamma distribution. Values in model columns denote best fit based on wAIC. Note the high number of larva best fit by TP model distributions when compared with other models. [file elife-50316-supp4.xlsx]

## Sheet: AIC Analysis
Supplementary File 4 Other models
ToC	Track Trial and name	No of points	Xmin	Exponent	Xmax	Best fit	TP	P	E	TE	LN	G	TP llh	P llh	E llh	TE llh	LN llh	G llh
22	BL-+_n1_22deg (1)	418	0.4871	1.1655	25.2291	TP	0.893	0.034	0.0389	0.0119	0.0168	0.0054	-52.7194	-57.3395	-57.2034	-57.0387	-58.0435	-59.1771
22	BL-+_n1_22deg (13)	752	0.5832	1.4431	28.1564	TP	0.9145	0.0844	0.0005	0.0002	0.0005	0	-73.8604	-77.443	-82.5896	-82.5594	-82.5491	-87.4044
22	BL-+_n1_22deg (14)	493	0.4517	1.4905	17.3559	TP	0.8417	0.1578	0.0001	0	0.0002	0	-50.4962	-53.4094	-60.4311	-60.3628	-59.8856	-64.8578
22	BL-+_n1_22deg (17)	1367	0.4505	1.185	13.2687	TP	0.9975	0	0.0014	0.0011	0	0	-130.641	-145.165	-138.285	-137.47	-144.037	-147.61
22	BL-+_n1_22deg (19)	562	0.5792	1.4507	17.2986	TP	0.9319	0.0657	0.0015	0.0005	0.0003	0	-61.5611	-65.4266	-69.1837	-69.0514	-70.9091	-74.981
22	BL-+_n1_22deg (2)	7359	0.4693	2.0468	9.9194	TP	0.618	0.382	0	0	0	0	-43.0452	-44.6567	-57.7581	-57.745	-62.7709	-73.9219
22	BL-+_n1_22deg (4)	1327	0.4433	1.1198	28.8734	TP	0.9996	0	0	0	0.0003	0	-126.01	-137.532	-137.282	-136.894	-135.105	-140.336
22	BL-+_n1_22deg (6)	1579	0.4483	1.0084	42.9302	TP	0.9999	0	0	0	0.0001	0	-163.994	-180.521	-176.188	-175.617	-174.623	-177.313
22	BL-+_n1_22deg (7)	5141	0.4442	1.25	28.9067	TP	1	0	0	0	0	0	-513.897	-550.386	-547.821	-547.519	-553.823	-569.237
22	BL-+_n1_22deg (8)	5852	0.4676	1.4686	36.2298	TP	1	0	0	0	0	0	-319.593	-332.243	-357.866	-357.858	-357.921	-375.932
22	BL-+_n2_22deg (0)	4266	0.4587	1.173	112.107	TP	1	0	0	0	0	0	-324.023	-341.583	-359.105	-359.088	-340.915	-350.995
22	BL-+_n2_22deg (1)	1885	0.4422	1.7317	5.3127	TP	0.9956	0.0016	0.0018	0.001	0	0	-67.3693	-74.8752	-74.7655	-74.2584	-87.6775	-94.9973
22	BL-+_n2_22deg (3)	2622	0.448	1.0314	43.8485	TP	1	0	0	0	0	0	-242.347	-265.584	-258.269	-257.695	-257.784	-260.555
22	BL-+_n2_22deg (4)	8185	0.5245	1.3479	49.6888	TP	1	0	0	0	0	0	-775.699	-811.124	-857.863	-857.81	-846.301	-878.451
22	BL-+_n2_22deg (5)	8094	0.4406	1.6211	20.3164	TP	1	0	0	0	0	0	-849.272	-883.469	-954.503	-954.466	-977.197	-1059.86
22	BL-+_n2_22deg (8)	2844	0.5542	1.0835	27.2121	TP	0.9999	0	0.0001	0.0001	0	0	-297.141	-326.286	-307.89	-306.911	-317.57	-318.788
22	BL-+_n2_22deg (9)	8205	0.5661	1.9061	54.1276	TP	0.9875	0.0125	0	0	0	0	-575.367	-580.749	-680.516	-680.516	-691.563	-772.409
22	BL-+_n3_22deg (1)	6660	8.3547	2.2718	25.8224	TP	0.682	0.0004	0.0305	0.2871	0	0	-176.506	-185.03	-180.71	-177.372	-192.841	-195.033
22	BL-+_n3_22deg (112)	3117	0.4498	1.742	6.0762	TP	0.9999	0.0001	0	0	0	0	-106.04	-116.086	-119.52	-118.966	-136.561	-149.744
22	BL-+_n3_22deg (135)	252	0.6469	1.023	18.4405	TP	0.3243	0.1459	0.238	0.0453	0.1709	0.0756	-24.2678	-27.2097	-26.7201	-26.237	-27.051	-27.8668
22	BL-+_n3_22deg (136)	2412	0.4434	1.3883	66.2971	TP	0.9998	0.0002	0	0	0	0	-260.804	-270.234	-298.768	-298.767	-284.613	-300.751
22	BL-+_n3_22deg (141)	424	3.5543	1.9605	94.6911	P	0.0356	0.9374	0.0078	0.0002	0.0168	0.0022	-21.1307	-21.3598	-26.1532	-26.1332	-25.3808	-27.4209
22	BL-+_n3_22deg (143)	1400	0.5317	1.4435	115.852	TP	0.8928	0.106	0	0	0.0012	0	-135.362	-138.618	-155.619	-155.619	-143.073	-155.804
22	BL-+_n3_22deg (163)	499	0.5637	1.0013	26.4713	TP	0.9238	0.0082	0.0344	0.0154	0.0102	0.0079	-53.9536	-60.074	-58.6398	-58.0462	-59.8594	-60.1114
22	BL-+_n3_22deg (2)	6660	0.4428	1.7942	23.0473	TP	0.6841	0.3159	0	0	0	0	-74.6355	-76.5234	-94.599	-94.5985	-94.3935	-106.328
22	BL-+_n3_22deg (4)	2582	0.466	1.9464	7.8715	TP	0.8406	0.1593	0	0	0	0	-49.5742	-52.3527	-60.5144	-60.4591	-68.6945	-77.8071
22	BL-+_n3_22deg (5)	2714	0.4424	1.3628	39.55	TP	1	0	0	0	0	0	-303.047	-317.776	-358.38	-358.302	-342.16	-361.702
22	BL-+_n3_22deg (6)	6660	0.4445	1.2837	12.9219	TP	1	0	0	0	0	0	-691.654	-758.737	-734.261	-731.635	-768.288	-793.435
22	BL-+_n3_22deg (7)	6636	0.581	2.0533	3.7217	TP	0.4804	0.0549	0.3141	0.1504	0.0001	0	-22.3866	-25.7316	-23.9877	-23.5481	-31.6781	-34.0905
22	BL-+_n3_22deg (8)	1638	0.5497	1.3746	22.4604	TP	0.9464	0.0511	0.0013	0.0004	0.0007	0	-66.3855	-70.5261	-74.1845	-74.0885	-74.8101	-78.5425
22	shi-+_n1_22deg (0)	805	0.4758	1.3889	53.23	TP	0.7391	0.2587	0	0	0.0021	0	-58.8521	-61.2005	-70.5164	-70.5115	-66.0316	-70.3355
22	shi-+_n1_22deg (1)	911	0.4518	1.2722	24.5174	TP	0.9221	0.0756	0.0002	0.0001	0.0021	0.0001	-52.427	-56.2431	-62.3465	-62.141	-59.8345	-63.463
22	shi-+_n1_22deg (19)	789	0.5065	1.45	16.0235	TP	0.8891	0.1098	0.0006	0.0002	0.0004	0	-51.0749	-54.4158	-59.7093	-59.5653	-60.0526	-64.3873
22	shi-+_n1_22deg (2)	911	0.526	1.458	39.3555	TP	0.8149	0.1851	0	0	0	0	-69.1417	-71.8456	-83.5441	-83.5302	-80.0875	-85.1874
22	shi-+_n1_22deg (22)	1364	1.5629	1.3523	77.7707	TP	0.8447	0.1369	0.0068	0.0019	0.0093	0.0004	-78.0697	-81.2036	-84.2069	-84.1562	-83.8939	-86.9565
22	shi-+_n1_22deg (3)	2579	0.7802	1.865	19.1523	TP	0.9232	0.0768	0	0	0	0	-125.48	-129.047	-143.656	-143.632	-152.027	-165.189
22	shi-+_n1_22deg (30)	1120	0.4417	1.2678	77.1225	TP	0.9556	0.044	0	0	0.0004	0	-90.8425	-95.1335	-104.959	-104.953	-99.9684	-102.87
22	shi-+_n1_22deg (4)	4137	0.4424	1.5997	21.0818	TP	1	0	0	0	0	0	-400.702	-417.134	-452.333	-452.311	-458.929	-498.462
22	shi-+_n1_22deg (5)	7341	0.4416	1.4024	11.5738	TP	1	0	0	0	0	0	-257.942	-280.164	-280.134	-279.362	-295.01	-309.338
22	shi-+_n1_22deg (6)	7342	0.7797	2.2982	16.998	TP	0.8632	0.1368	0	0	0	0	-205.364	-208.239	-242.165	-242.164	-273.961	-309.05
22	shi-+_n1_22deg (7)	5539	1.4287	1.581	15.2688	TP	0.994	0	0.0025	0.0035	0	0	-212.687	-226.14	-219.732	-218.349	-235.797	-242.501
22	shi-+_n1_22deg (8)	7326	0.4406	1.3123	16.5727	TP	1	0	0	0	0	0	-606.522	-655.874	-641.853	-640.929	-666.692	-687.888
22	shi-+_n2_22deg (0)	564	0.4481	1.4176	22.2079	TP	0.7046	0.2812	0.0039	0.001	0.009	0.0003	-39.8717	-42.1629	-46.437	-46.4037	-45.6067	-48.8655
22	shi-+_n2_22deg (1)	7300	0.4442	2.786	1.7882	TP	0.5282	0.2259	0.1656	0.0802	0	0	9.7263	7.6839	7.3734	7.842	-2.3911	-5.4382
22	shi-+_n2_22deg (11)	209	0.5445	1.0989	7.1729	TP	0.4944	0.2943	0.1246	0.0485	0.0194	0.0187	-15.7083	-18.3699	-19.2291	-18.0292	-21.089	-21.126
22	shi-+_n2_22deg (12)	5982	0.4467	1.6431	27.0412	TP	1	0	0	0	0	0	-413.788	-426.794	-495.48	-495.474	-490.596	-537.344
22	shi-+_n2_22deg (16)	349	0.458	1.314	15.2541	P	0.337	0.5943	0.0237	0.0036	0.0311	0.0104	-18.621	-20.1967	-23.4202	-23.1599	-23.1473	-24.2458
22	shi-+_n2_22deg (18)	1214	0.5533	1.3958	20.8565	TP	0.9843	0.0111	0.0033	0.0011	0.0001	0	-90.4493	-96.0843	-97.2831	-97.2017	-100.706	-104.342
22	shi-+_n2_22deg (2)	6334	0.5021	1.3299	6.6523	TP	0.5961	0.0592	0.237	0.0971	0.0059	0.0047	-26.8243	-30.531	-29.1439	-28.6391	-32.8385	-33.0628
22	shi-+_n2_22deg (27)	4084	0.4681	1.3947	27.2301	TP	1	0	0	0	0	0	-363.333	-383.011	-395.167	-395.094	-401.114	-417.681
22	shi-+_n2_22deg (30)	268	0.4884	1.2671	8.2392	TP	0.3833	0.0762	0.3537	0.1045	0.0601	0.0222	-24.5656	-27.72	-26.1844	-25.8656	-27.9562	-28.9532
22	shi-+_n2_22deg (31)	2179	0.6552	1.6903	20.3593	TP	0.9708	0.0289	0.0002	0.0001	0	0	-125.871	-130.474	-135.266	-135.253	-142.988	-151.836
22	shi-+_n2_22deg (4)	2096	0.4541	1.1806	20.2564	TP	0.9999	0	0	0	0	0	-170.097	-185.944	-181.4	-180.887	-186.629	-189.922
22	shi-+_n2_22deg (9)	7300	0.595	1.0332	9.9699	TP	0.8685	0	0.0482	0.0827	0.0003	0.0003	-74.2626	-85.632	-78.3307	-76.614	-83.3954	-83.5455
22	shi-+_n3_22deg (0)	7200	1.3609	2.0167	20.9268	TP	0.8319	0.065	0.0764	0.0267	0	0	-149.515	-153.143	-152.982	-152.956	-166.434	-174.981
22	shi-+_n3_22deg (1)	1027	0.5799	1.1354	45.7308	TP	0.8983	0.076	0.0044	0.0012	0.0157	0.0044	-51.9262	-55.8534	-58.7071	-58.5229	-57.4272	-58.7136
22	shi-+_n3_22deg (12)	469	0.5088	1.5235	16.7614	TP	0.6422	0.3498	0.0034	0.0009	0.0037	0.0001	-35.4685	-37.4487	-42.0948	-42.0374	-42.004	-45.6677
22	shi-+_n3_22deg (124)	1003	0.4668	1.6238	16.757	TP	0.9056	0.0944	0	0	0	0	-73.6052	-77.0027	-85.0902	-85.0698	-87.1809	-94.8728
22	shi-+_n3_22deg (16)	5348	0.4418	1.4073	21.1495	TP	1	0	0	0	0	0	-392.012	-415.61	-441.912	-441.655	-442.649	-469.392
22	shi-+_n3_22deg (17)	303	0.4542	1.0785	11.9208	TP	0.5641	0.1006	0.1972	0.0566	0.0451	0.0365	-25.4286	-28.886	-28.2132	-27.7281	-29.6881	-29.9009
22	shi-+_n3_22deg (2)	3030	0.456	1.3622	18.0598	TP	1	0	0	0	0	0	-245.578	-263.08	-274.637	-274.215	-280.61	-292.767
22	shi-+_n3_22deg (3)	7166	0.4575	1.2974	7.6917	TP	0.999	0	0.0003	0.0007	0	0	-150.033	-169.47	-159.069	-157.335	-173.932	-177.186
22	shi-+_n3_22deg (8)	7200	0.4663	1.8999	10.2417	TP	0.9996	0.0004	0	0	0	0	-198.31	-207.165	-237.342	-237.276	-261.079	-293.541
22	shi-+_n3_22deg (9)	7200	0.448	1.3925	28.0395	TP	1	0	0	0	0	0	-607.519	-640.072	-658.889	-658.804	-664.291	-695.54
33	1_DROS_DEC2014 (1)	1232	0.5797	1.0195	143.132	TP	0.9345	0.0034	0.0031	0.0009	0.0368	0.0213	-92.7819	-99.725	-99.7924	-99.7337	-97.3317	-97.8766
33	1_DROS_DEC2014 (3)	7278	0.4472	1.4484	13.6584	TP	1	0	0	0	0	0	-714.91	-766.493	-783.725	-782.661	-815.58	-862.541
33	1_DROS_DEC2014 (4)	3157	11.358	1.2547	34.9745	TP	0.5076	0	0.0015	0.4907	0.0001	0.0001	-169.376	-183.753	-176.297	-169.41	-178.859	-179.177
33	1_DROS_DEC2014 (5)	2428	0.4579	1.1215	26.467	TP	1	0	0	0	0	0	-363.353	-397.39	-383.425	-382.548	-389.711	-396.17
33	1_DROS_DEC2014 (542)	468	0.4496	1.0985	8.6429	TP	0.8003	0.01	0.1102	0.066	0.0095	0.004	-37.123	-42.8587	-40.4562	-39.6186	-42.9119	-43.7664
33	1_DROS_DEC2014 (549)	492	0.4883	1.2891	39.2057	TP	0.811	0.1664	0.0024	0.0006	0.0185	0.0011	-51.2112	-54.1674	-58.4063	-58.3743	-56.3669	-59.2184
33	1_DROS_DEC2014 (551)	485	0.6285	1.2995	14.1718	TP	0.662	0.0067	0.2319	0.0915	0.0068	0.0011	-64.5306	-70.3361	-66.7936	-66.5094	-70.3257	-72.1079
33	1_DROS_DEC2014 (563)	2006	0.4412	1.3473	21.4371	TP	1	0	0	0	0	0	-247.976	-264.617	-264.666	-264.532	-270.664	-281.462
33	1_DROS_DEC2014 (584)	1009	0.455	1.2851	26.6955	TP	0.9996	0.0003	0.0001	0	0	0	-134.991	-144.224	-145.481	-145.393	-146.402	-151.94
33	1_DROS_DEC2014 (6)	831	2.1699	2.2094	12.0925	TP	0.4141	0.1634	0.2999	0.1217	0.0008	0.0001	-48.5595	-50.7494	-50.1423	-49.7841	-56.0731	-58.2936
33	1_DROS_DEC2014 (9)	2698	0.4774	1.1701	10.5105	TP	1	0	0	0	0	0	-298.749	-336.661	-312.283	-309.317	-329.663	-336.239
33	1A_DROS_BL-+_n2 (1)	6019	0.472	1.0755	26.0759	TP	1	0	0	0	0	0	-761.858	-839.551	-802.357	-799.583	-819.915	-827.619
33	1A_DROS_BL-+_n2 (2)	4279	0.4609	1.0991	88.0285	TP	1	0	0	0	0	0	-500.632	-535.473	-536.61	-536.485	-527.303	-532.104
33	1A_DROS_BL-+_n2 (4)	5743	0.4502	1.3155	21.2993	TP	1	0	0	0	0	0	-577.004	-618.249	-620.956	-620.424	-635.326	-657.144
33	1A_DROS_BL-+_n2 (5)	788	0.5813	1.0406	61.5038	TP	0.9954	0	0.0024	0.0009	0.0005	0.0008	-133.364	-144.694	-140.56	-140.354	-142.154	-141.696
33	1A_DROS_BL-+_n2 (6)	2708	2.431	1.4285	12.9179	TP	0.7155	0	0.0097	0.2748	0	0	-162.978	-178.535	-168.36	-163.935	-177.547	-179.893
33	1A_DROS_BL-+_n2 (8)	2265	8.0064	2.2721	95.5904	TP	0.6373	0.3598	0.0022	0.0007	0	0	-173.214	-174.913	-179.992	-179.962	-190.495	-198.343
33	1A_DROS_BL-+_n2 (9)	3078	0.6289	1.0864	67.7497	TP	1	0	0	0	0	0	-458.958	-493.363	-482.293	-481.912	-482.645	-487.036
33	1B_DROS_BL-+_n3 (0)	686	2.7208	1.4655	26.0584	TP	0.4878	0.1366	0.2597	0.0973	0.0136	0.005	-46.0094	-48.7771	-48.1346	-47.6213	-51.0874	-52.0755
33	1B_DROS_BL-+_n3 (14)	1063	1.2639	1.3762	19.6306	TP	0.827	0.0101	0.1078	0.0532	0.0016	0.0002	-79.5488	-85.1569	-82.7924	-82.2924	-86.9813	-89.327
33	1B_DROS_BL-+_n3 (18)	7235	0.581	1.0312	21.7374	TP	1	0	0	0	0	0	-725.897	-808.957	-754.009	-748.843	-779.654	-783.67
33	1B_DROS_BL-+_n3 (2)	6034	0.4883	1.1241	6.878	TP	0.9992	0	0	0.0008	0	0	-304.855	-356.653	-319.091	-311.941	-340.966	-347.21
33	1B_DROS_BL-+_n3 (22)	2508	0.5385	1.13	36.5329	TP	1	0	0	0	0	0	-288.794	-312.528	-304.688	-304.234	-307.203	-312.637
33	1B_DROS_BL-+_n3 (23)	397	0.5773	1.542	126.332	P	0.2494	0.7472	0	0	0.0034	0	-33.309	-33.8663	-48.5384	-48.5381	-39.2621	-44.251
33	1B_DROS_BL-+_n3 (29)	4005	0.4439	1.1664	32.0468	TP	1	0	0	0	0	0	-426.46	-460.885	-457.397	-456.868	-460.672	-469.196
33	1B_DROS_BL-+_n3 (53)	348	0.4404	1.1023	15.4862	TP	0.8377	0.0229	0.0729	0.0273	0.0316	0.0077	-42.3276	-47.3253	-46.1662	-45.7518	-47.0036	-48.4148
33	1B_DROS_BL-+_n3 (58)	2095	0.4446	1.3451	14.3761	TP	1	0	0	0	0	0	-159.838	-173.106	-175.152	-174.718	-179.988	-189.216
33	1B_DROS_BL-+_n3 (61)	1670	0.5153	1.2254	12.1483	TP	0.9989	0	0.0005	0.0006	0	0	-167.471	-185.691	-176.117	-174.925	-184.867	-189.832
33	1B_DROS_BL-+_n3 (66)	1255	0.4454	1.3419	10.8037	TP	0.9974	0.0007	0.0013	0.0007	0	0	-85.4873	-93.8981	-93.287	-92.8204	-98.0824	-102.507
33	1B_DROS_BL-+_n3 (67)	860	0.9255	1.2441	21.4283	TP	0.9787	0.0008	0.0127	0.0074	0.0003	0	-101.448	-109.665	-106.956	-106.334	-110.552	-113.684
33	1B_DROS_BL-+_n3 (68)	388	0.461	1.8415	12.0998	P	0.4912	0.5078	0.0007	0.0002	0.0002	0	-29.9557	-31.1942	-37.8482	-37.8368	-39.0361	-44.8848
33	1B_DROS_BL-+_n3 (7)	8149	0.6157	1.7374	2.8206	TP	0.8619	0	0.0016	0.1364	0	0	-61.6873	-80.6363	-68.9995	-63.5306	-87.2434	-91.8182
33	1B_DROS_BL-+_n3 (9)	8149	0.4429	1.8837	2.4027	TP	0.9744	0	0.0012	0.0244	0	0	-42.4209	-61.6567	-50.143	-46.1072	-77.8963	-86.17
33	2_DROS_DEC2014 (10)	6978	0.545	2.6432	3.8901	TP	0.7886	0.1602	0.0371	0.0141	0	0	-21.7965	-24.4633	-25.927	-25.8222	-47.3639	-55.8551
33	2_DROS_DEC2014 (12)	6386	0.6304	1.848	13.781	TP	0.9982	0.0018	0	0	0	0	-195.437	-202.805	-213.024	-212.982	-235.42	-251.235
33	2_DROS_DEC2014 (15)	6978	0.4518	2.2897	11.967	TP	0.9811	0.0189	0	0	0	0	-235.374	-240.34	-278.524	-278.524	-355.486	-409.805
33	2_DROS_DEC2014 (16)	6978	0.4501	1.8528	7.9283	TP	0.9998	0.0002	0	0	0	0	-154.006	-163.622	-182.375	-182.165	-210.005	-228.668
33	2_DROS_DEC2014 (18)	6344	0.7771	2.5803	19.2986	P	0.3817	0.6183	0	0	0	0	-87.3281	-87.9081	-111.94	-111.94	-131.257	-154.317
33	2_DROS_DEC2014 (355)	320	0.4998	1.9327	4.1821	P	0.3893	0.4149	0.1494	0.0411	0.0046	0.0007	-10.937	-12.3677	-13.3895	-13.1845	-16.879	-18.8064
33	2A_DROS_BLsens-shi_n2 (1)	8433	0.558	1.3546	3.6072	TP	0.4712	0.0471	0.2735	0.1896	0.0113	0.0075	-15.363	-19.1236	-17.3642	-16.2735	-20.5523	-20.9651
33	2A_DROS_BLsens-shi_n2 (2)	8433	0.5134	1.8359	11.6078	TP	0.6468	0.2809	0.0549	0.0171	0.0003	0	-45.8717	-47.882	-49.5153	-49.5071	-54.5877	-59.5127
33	2A_DROS_BLsens-shi_n2 (6)	8433	0.4756	1.8917	12.0354	TP	0.9012	0.0987	0.0001	0	0	0	-85.7676	-89.0588	-96.2136	-96.2072	-108.49	-117.829
33	2A_DROS_BLsens-shi_n2 (7)	8433	0.455	1.7479	5.9804	TP	0.7472	0.1266	0.0932	0.0326	0.0005	0	-31.1134	-34.0954	-34.4015	-34.2462	-39.6682	-43.1628
33	2A_DROS_BLsens-shi_n2 (9)	8433	0.5858	1.613	11.6473	TP	0.9735	0.0127	0.0101	0.0038	0	0	-86.6097	-92.0658	-92.2957	-92.1628	-99.525	-105.246
33	3_DROS_DEC2014 (0)	7224	0.4478	1.7492	5.9815	TP	1	0	0	0	0	0	-368.813	-404.098	-397.491	-395.989	-468.14	-498.007
33	3_DROS_DEC2014 (1)	7224	0.5317	2.1764	13.4562	TP	0.9999	0.0001	0	0	0	0	-505.282	-516.049	-597.664	-597.662	-690.836	-787.925
33	3_DROS_DEC2014 (25)	246	0.5508	1.0972	6.7921	TP	0.4714	0.005	0.2896	0.205	0.0154	0.0136	-33.599	-39.4907	-35.4373	-34.4318	-38.3696	-38.4957
33	3_DROS_DEC2014 (326)	660	0.4481	2.2526	3.8434	TP	0.9231	0.0526	0.0172	0.0071	0	0	-28.568	-32.5111	-33.626	-33.4384	-51.2515	-59.4076
33	3_DROS_DEC2014 (4)	7224	0.4617	2.7338	1.6739	TP	0.3712	0.2035	0.2888	0.1362	0.0002	0	7.6278	5.7549	6.1053	6.6253	-1.0023	-2.5794
33	3_DROS_DEC2014 (5)	491	0.4536	1.5477	4.9455	TP	0.8919	0.001	0.0613	0.0457	0	0	-55.2821	-63.2226	-59.0722	-58.2529	-67.1685	-71.4698
33	4_DROS_DEC2014 (0)	5245	0.4518	1.5846	11.1157	TP	1	0	0	0	0	0	-448.702	-478.75	-480.633	-480.227	-515.051	-549.845
33	4_DROS_DEC2014 (5)	7410	0.4408	1.4197	15.0128	TP	1	0	0	0	0	0	-693.119	-742.65	-746.443	-745.708	-775.202	-814.899
33	4_DROS_DEC2014 (519)	433	0.4495	1.1161	17.9114	TP	0.9774	0.0015	0.0129	0.006	0.0018	0.0004	-70.6748	-78.3768	-76.2264	-75.7614	-78.2205	-79.6489
33	4_DROS_DEC2014 (534)	422	0.5698	1.513	36.0616	TP	0.6805	0.3181	0.0001	0	0.0012	0	-56.1334	-58.1655	-65.88	-65.8739	-63.7129	-68.8263
33	4_DROS_DEC2014 (535)	532	0.5708	1.0955	20.3481	TP	0.7463	0.011	0.1481	0.0547	0.0279	0.012	-52.6564	-58.2281	-55.6246	-55.2695	-57.2939	-58.1339
33	4_DROS_DEC2014 (7)	5026	0.4416	1.2548	9.8011	TP	1	0	0	0	0	0	-602.236	-673.219	-635.436	-630.858	-673.469	-693.784
33	4_DROS_DEC2014 (8)	3753	0.4417	1.1761	24.9039	TP	1	0	0	0	0	0	-579.299	-629.582	-615.043	-614.032	-624.059	-638.568
33	5_DROS_BL-shi_n3 (10)	7798	5.186	1.8546	24.2347	TP	0.5703	0	0.002	0.4276	0	0	-502.25	-528.364	-508.919	-502.538	-535.826	-542.176
33	5_DROS_BL-shi_n3 (15)	7735	1.0387	2.1293	7.5475	TP	1	0	0	0	0	0	-731.781	-774.37	-755.673	-751.957	-881.753	-924.748
33	5_DROS_BL-shi_n3 (2)	6602	2.4925	1.6881	10.3354	TP	0.7265	0	0	0.2735	0	0	-397.53	-434.765	-410.377	-398.507	-436.914	-442.925
33	5_DROS_BL-shi_n3 (203)	1967	4.4643	2.0012	9.6874	TP	0.5219	0.0001	0.0063	0.4715	0.0001	0.0001	-74.5881	-83.9278	-80.1476	-74.6895	-83.9603	-84.6571
33	5_DROS_BL-shi_n3 (209)	7767	0.4404	2.1937	2.8485	TP	1	0	0	0	0	0	-59.7235	-77.615	-72.2298	-70.1951	-128.875	-146.263
33	5_DROS_BL-shi_n3 (24)	7804	0.9088	2.8203	5.6915	TP	0.9988	0.001	0.0002	0.0001	0	0	-179.094	-187.04	-188.907	-188.546	-260.853	-286.454
33	5_DROS_BL-shi_n3 (467)	3391	0.4429	1.3595	14.7587	TP	1	0	0	0	0	0	-416.111	-449.357	-442.143	-441.485	-464.463	-479.343
33	5_DROS_BL-shi_n3 (474)	414	0.4737	1.6288	3.5538	TP	0.5813	0.0737	0.2252	0.1166	0.0025	0.0006	-16.5473	-19.927	-18.8096	-18.1533	-23.295	-24.6621
33	5_DROS_BL-shi_n3 (482)	244	0.4409	1.0063	8.0281	TP	0.7861	0.0283	0.0982	0.0663	0.0119	0.0092	-27.0869	-31.9478	-30.7052	-29.5599	-32.8166	-33.0763
33	5_DROS_BL-shi_n3 (496)	504	2.2776	1.7922	14.5734	TP	0.461	0.0912	0.3008	0.1431	0.0031	0.0008	-49.548	-52.4825	-51.2895	-50.7179	-55.8559	-57.2778
33	5_DROS_BL-shi_n3 (549)	216	0.4951	1.1933	9.4493	TP	0.2913	0.2723	0.265	0.0452	0.0776	0.0486	-17.0022	-19.2127	-19.2398	-18.865	-20.468	-20.935
33	5_DROS_BL-shi_n3 (557)	328	0.4417	1.0476	19.4857	TP	0.8659	0.0474	0.0402	0.0143	0.0194	0.0127	-37.593	-42.0363	-42.2002	-41.6971	-42.9285	-43.3533
33	5_DROS_BL-shi_n3 (81)	7794	0.4447	1.783	8.0279	TP	1	0	0	0	0	0	-440.009	-469.644	-481.171	-480.705	-546.775	-592.314
33	MB247-+_n1 (4)	7310	0.4404	2.4885	3.5296	TP	0.6688	0.2997	0.0233	0.0082	0	0	-9.1267	-11.047	-13.6034	-13.5236	-27.1172	-33.632
33	MB247-+_n1 (5)	7345	0.441	2.2245	49.1887	TP	0.5107	0.4893	0	0	0	0	-272.694	-273.754	-431.299	-431.299	-418.594	-541.067
33	MB247-+_n1 (6)	5847	2.1235	1.7778	37.5079	TP	1	0	0	0	0	0	-417.924	-429.228	-435.367	-435.15	-457.541	-477.25
33	MB247-+_n1 (8)	7345	0.4464	1.6775	3.2928	TP	1	0	0	0	0	0	-182.658	-223.521	-199.952	-193.393	-249.99	-267.857
33	MB247-+_n1 (9)	7345	0.4419	1.5789	11.1872	TP	1	0	0	0	0	0	-336.236	-358.825	-371.305	-370.92	-394.491	-423.803
33	MB247-+_n2 (12)	553	1.9547	1.6298	30.017	TP	0.7572	0.1528	0.0664	0.0223	0.0013	0.0001	-71.4673	-74.328	-75.161	-74.9939	-79.0635	-81.976
33	MB247-+_n2 (13)	1346	0.7057	1.5214	10.2097	TP	0.9589	0.0007	0.0257	0.0147	0	0	-103.51	-111.901	-108.231	-107.685	-116.784	-121.894
33	MB247-+_n2 (14)	224	2.9974	2.8663	25.765	P	0.0907	0.8704	0.033	0.003	0.0026	0.0003	-16.9031	-17.0412	-20.3149	-20.3006	-22.8418	-24.9027
33	MB247-+_n2 (3)	5202	0.44	1.538	21.9272	TP	1	0	0	0	0	0	-394.075	-411.95	-446.906	-446.861	-450.939	-484.612
33	MB247-+_n2 (4)	6066	0.5092	1.8522	11.2709	TP	0.9998	0.0002	0	0	0	0	-219.501	-229.138	-258.186	-258.091	-279.751	-310.843
33	MB247-+_n2 (450)	595	0.442	1.3637	27.8262	TP	0.9884	0.009	0.0017	0.0006	0.0004	0	-102.174	-108.014	-109.68	-109.662	-111.048	-115.559
33	MB247-+_n2 (5)	6135	2.251	1.3085	7.7812	TP	0.7484	0	0	0.2516	0	0	-269.03	-310.555	-288.614	-270.12	-302.956	-305.047
33	MB247-+_n2 (6)	7205	0.6838	1.5237	10.4728	TP	1	0	0	0	0	0	-458.721	-494.97	-481.402	-479.262	-519.863	-542.334
33	MB247-+_n2 (631)	295	0.477	1.7352	15.6137	TP	0.6042	0.3958	0	0	0	0	-41.6309	-43.2841	-53.4347	-53.4142	-53.7318	-59.8714
33	MB247-+_n3 (0)	5014	0.456	1.6031	2.942	TP	0.3691	0.0021	0.312	0.3147	0.0018	0.0003	-22.4522	-28.8115	-23.7869	-22.6116	-28.9467	-30.6687
33	MB247-+_n3 (1)	5038	3.4391	1.9805	12.0997	TP	0.5987	0.0004	0.0514	0.3495	0	0	-112.483	-120.985	-116.049	-113.021	-124.933	-126.769
33	MB247-+_n3 (2)	3530	0.4427	1.1831	39.1936	TP	1	0	0	0	0	0	-550.42	-590.509	-589.683	-589.361	-585.441	-601.655
33	MB247-+_n3 (3)	4938	1.7155	2.3014	51.6688	P	0.4965	0.5035	0	0	0	0	-193.839	-194.888	-218.362	-218.362	-230.147	-254.43
33	MB247-+_n3 (4)	2363	0.4721	1.2448	36.3899	TP	1	0	0	0	0	0	-303.445	-323.312	-320.676	-320.582	-323.581	-331.29
33	MB247-+_n3 (5)	817	0.5486	1.0115	55.2502	TP	1	0	0	0	0	0	-176.762	-193.154	-189.269	-188.74	-188.787	-190.098
33	MB247-+_n3 (6)	5029	0.4417	1.5733	7.5675	TP	1	0	0	0	0	0	-246.59	-269.524	-262.578	-261.702	-291.112	-307.922
33	MB247-+_n3 (8)	2733	0.4838	1.386	13.6899	TP	1	0	0	0	0	0	-314.16	-339.25	-339.581	-338.786	-352.928	-370.743
33	MB247-+_n3 (9)	926	4.5987	2.6852	93.7906	P	0.2614	0.7386	0	0	0	0	-81.2951	-81.478	-92.4537	-92.4537	-97.5957	-106.906
33	MB247-shi-n1 (0)	1651	0.4429	1.1223	66.0845	TP	0.9998	0	0	0	0.0002	0	-187.823	-201.176	-202.778	-202.705	-197.703	-202.214
33	MB247-shi-n1 (1)	2078	0.6837	2.1198	11.8593	TP	0.7147	0.2853	0.0001	0	0	0	-70.3621	-72.3821	-80.9794	-80.9672	-91.1374	-102.046
33	MB247-shi-n1 (2)	7203	0.5148	1.6325	4.4742	TP	0.3841	0.2626	0.2609	0.0763	0.0111	0.0049	-13.1221	-15.0931	-15.0996	-14.7379	-18.2569	-19.0782
33	MB247-shi-n1 (4)	675	0.532	1.1172	65.8691	TP	0.9872	0.0028	0.0002	0.0001	0.0094	0.0004	-99.5936	-106.691	-109.203	-109.106	-105.471	-108.712
33	MB247-shi-n1 (5)	6084	4.0462	2.1104	36.052	TP	0.9964	0.0016	0.0013	0.0007	0	0	-334.546	-342.039	-342.231	-341.808	-367.06	-379.464
33	MB247-shi-n1 (6)	3238	0.9005	1.4115	86.5958	TP	1	0	0	0	0	0	-406.869	-419.685	-446.779	-446.771	-435.954	-457.421
33	MB247-shi-n1 (9)	3848	5.2723	1.8805	40.0933	TP	0.8675	0.0005	0.0699	0.0621	0	0	-258.74	-267.21	-262.332	-261.378	-277.144	-283.398
33	MB247-shi-n2 (0)	8995	0.6208	1.4582	18.3781	TP	1	0	0	0	0	0	-338.114	-358.418	-360.924	-360.555	-370.52	-392.987
33	MB247-shi-n2 (1)	9014	0.4481	1.3317	4.0968	TP	0.9999	0	0	0.0001	0	0	-267.452	-324.178	-286.753	-276.829	-323.185	-335.637
33	MB247-shi-n2 (3)	8526	0.8694	1.9529	62.5774	TP	0.8754	0.1246	0	0	0	0	-368.225	-371.205	-430.641	-430.641	-428.515	-482.145
33	MB247-shi-n2 (4)	3756	3.5096	1.9239	84.4266	TP	0.7541	0.2459	0	0	0	0	-172.168	-174.404	-185.82	-185.808	-192.08	-202.115
33	MB247-shi-n2 (5)	1190	0.5872	1.0357	56.7113	TP	0.997	0	0.0018	0.0008	0.0002	0.0002	-170.088	-184.95	-177.525	-177.255	-179.628	-179.755
33	MB247-shi-n2 (7)	9013	0.4401	1.166	22.8825	TP	1	0	0	0	0	0	-783.159	-854.665	-834.648	-832.758	-847.238	-868.028
33	MB247-shi-n2 (8)	8952	0.4442	1.7023	5.969	TP	1	0	0	0	0	0	-278.106	-306.119	-294.962	-293.724	-342.122	-364.059
33	MB247-shi-n3 (0)	5238	0.7789	1.6206	42.1747	P	0.3928	0.6023	0.0011	0.0002	0.0036	0.0001	-38.8398	-39.8694	-46.2059	-46.2027	-44.9953	-48.665
33	MB247-shi-n3 (1)	908	1.0781	1.4469	44.9248	TP	0.98	0.0187	0.0008	0.0003	0.0002	0	-127.32	-132.419	-135.549	-135.508	-136.774	-143.196
33	MB247-shi-n3 (2)	5098	1.1508	1.681	7.5356	TP	0.8348	0	0.0245	0.1407	0	0	-163.87	-179.646	-168.453	-165.651	-185.812	-190.604
33	MB247-shi-n3 (3)	5201	1.8242	2.2579	15.2255	TP	0.9723	0.0269	0.0006	0.0003	0	0	-165.113	-169.768	-173.591	-173.305	-194.226	-205.421
33	MB247-shi-n3 (4)	5236	0.4401	1.518	5.5014	TP	0.9997	0	0.0001	0.0002	0	0	-182.755	-206.989	-193.072	-191.091	-218.762	-229.34
33	MB247-shi-n3 (5)	1673	1.6424	1.1736	21.2375	TP	0.9612	0	0.0036	0.0351	0	0	-261.312	-285.146	-267.954	-264.621	-279.23	-282.554
33	MB247-shi-n3 (6)	5230	2.0425	1.5725	9.6292	TE	0.3286	0	0	0.6714	0	0	-393.975	-434.013	-404.39	-393.26	-427.103	-432.233
33	MB247-shi-n3 (8)	965	1.0428	1.271	39.2284	TP	0.9992	0.0003	0.0003	0.0001	0.0001	0	-154.677	-164.043	-163.829	-163.525	-165.415	-171.206
33	MB247-shi-n3 (9)	1343	0.4592	1.2694	19.309	TP	0.9977	0	0.0016	0.0007	0	0	-195.714	-211.642	-203.197	-202.958	-210.281	-215.659
33	Shi-+_n1_33degsmaller scale (0)	7332	12.9351	2.4759	47.8698	TP	0.7099	0.0025	0.0913	0.1962	0	0	-241.958	-248.686	-245.092	-243.244	-261.225	-264.722
33	Shi-+_n1_33degsmaller scale (1)	3713	0.4972	1.0386	59.5729	TP	1	0	0	0	0	0	-363.095	-394.684	-389.597	-388.958	-383.99	-389.793
33	Shi-+_n1_33degsmaller scale (3)	6502	0.4679	1.5452	26.3137	TP	1	0	0	0	0	0	-328.411	-341.538	-379.913	-379.888	-376.46	-406.855
33	Shi-+_n1_33degsmaller scale (4)	7332	0.4402	1.2993	19.4283	TP	1	0	0	0	0	0	-694.88	-748.377	-745.65	-744.764	-760.73	-790.866
33	Shi-+_n1_33degsmaller scale (5)	7332	1.2504	1.8367	24.9595	TP	0.9386	0.0188	0.0315	0.0111	0	0	-180.014	-184.994	-184.481	-184.454	-196.698	-206.389
33	Shi-+_n1_33degsmaller scale (6)	2926	0.7527	1.083	30.0733	TP	1	0	0	0	0	0	-265.634	-290.45	-279.001	-277.566	-283.75	-289.111
33	Shi-+_n1_33degsmaller scale (8)	7332	0.4539	1.8568	6.6683	P	0.3404	0.4965	0.1236	0.0289	0.0097	0.001	-14.8218	-15.9387	-17.3292	-17.2891	-19.8788	-22.1954
33	Shi-+_n1_33degsmaller scale (9)	7332	0.4412	1.437	18.7685	TP	1	0	0	0	0	0	-497.513	-527.754	-543.343	-543.109	-553.639	-587.08
33	shi-+_n2_33 (0)	7000	0.4477	1.3466	13.6443	TP	1	0	0	0	0	0	-609.885	-661.878	-648.167	-646.79	-677.727	-704.251
33	shi-+_n2_33 (1)	2538	0.4485	1.1006	24.5508	TP	1	0	0	0	0	0	-198.108	-217.899	-213.767	-212.915	-214.242	-220.165
33	shi-+_n2_33 (4)	7226	0.4535	1.3904	16.5185	TP	1	0	0	0	0	0	-340.373	-364.591	-372.124	-371.679	-386.223	-401.771
33	shi-+_n2_33 (5)	1762	0.886	1.401	45.5447	TP	0.9728	0.0269	0	0	0.0003	0	-110.2	-114.951	-121.88	-121.825	-119.44	-126.814
33	shi-+_n2_33 (51)	3316	0.495	1.4832	31.4411	TP	0.9945	0.0055	0	0	0	0	-151.394	-157.672	-177.427	-177.405	-170.967	-185.475
33	shi-+_n2_33 (6)	2700	0.4436	1.0242	13.0587	TP	0.9999	0	0	0.0001	0	0	-242.601	-276.928	-255.105	-252.089	-264.601	-268.416
33	shi-+_n2_33 (7)	7222	0.4494	1.4865	11.8277	TP	1	0	0	0	0	0	-278.358	-299.118	-312.748	-312.093	-330.436	-348.634
33	shi-+_n2_33 (71)	991	0.4599	2.2989	3.4435	P	0.3281	0.5158	0.1222	0.0324	0.0014	0.0001	-5.5143	-6.487	-7.9272	-7.829	-12.4167	-14.8707
33	shi-+_n2_33 (8)	1665	2.2895	1.9225	42.9767	TP	0.6375	0.3594	0.0023	0.0007	0	0	-93.2358	-94.9962	-100.027	-100.004	-104.525	-110.887
33	shi-+_n3 (0)	7831	4.007	2.5593	36.9852	TP	0.6845	0.303	0.0092	0.0032	0	0	-180.105	-182.004	-185.494	-185.463	-203.979	-212.782
33	shi-+_n3 (1)	7833	2.523	2.5695	41.0754	TP	0.5037	0.4963	0	0	0	0	-196.801	-197.88	-210.722	-210.721	-232.075	-249.545
33	shi-+_n3 (3)	7698	0.7825	1.3523	18.3796	TP	1	0	0	0	0	0	-508.554	-545.618	-528.021	-526.525	-552.157	-568.484
33	shi-+_n3 (4)	1675	0.4603	1.3236	26.1572	TP	0.9981	0.0019	0	0	0	0	-115.779	-123.177	-135.205	-135.016	-131.265	-138.994
33	shi-+_n3 (5)	7583	0.4455	1.3102	6.7066	TP	1	0	0	0	0	0	-402.361	-458.914	-425.469	-419.94	-463.754	-478.61
33	shi-+_n3 (6)	685	0.5566	1.5034	11.8338	TP	0.8139	0.0136	0.1262	0.0458	0.0004	0	-71.5228	-76.7645	-74.5363	-74.3994	-80.2227	-83.3549
33	shi-+_n4_33deg (1)	1119	0.4654	1.2019	29.7532	TP	0.9911	0.0018	0.0044	0.0015	0.0011	0.0001	-96.9047	-104.379	-103.503	-103.398	-104.841	-106.98
33	shi-+_n4_33deg (10)	885	0.4545	1.3398	47.3314	TP	0.9831	0.0169	0	0	0	0	-109.724	-114.932	-128.803	-128.783	-121.933	-128.992
33	shi-+_n4_33deg (2)	3564	0.6013	1.1607	19.4	TP	1	0	0	0	0	0	-333.498	-365.779	-350.138	-348.416	-359.868	-368.81
33	shi-+_n4_33deg (20)	201	0.4605	1.1326	9.6038	TP	0.3905	0.0091	0.3721	0.1467	0.06	0.0217	-36.6656	-41.7952	-38.0865	-37.6445	-39.9118	-40.93
33	shi-+_n4_33deg (22)	2317	1.1616	1.4607	49.6232	TP	0.9913	0.0084	0.0002	0.0001	0	0	-157.653	-163.539	-167.128	-167.091	-169.714	-176.489
33	shi-+_n4_33deg (25)	634	0.4465	1.4414	65.1892	TP	0.5529	0.4458	0	0	0.0013	0	-49.8121	-51.3782	-66.1558	-66.1521	-57.2109	-63.1484
33	shi-+_n4_33deg (3)	3601	0.4889	1.2118	29.45	TP	1	0	0	0	0	0	-341.297	-367.169	-371.174	-370.652	-372.916	-382.955
33	shi-+_n4_33deg (36)	1650	1.0067	2.2081	12.0319	P	0.1045	0.8232	0.0546	0.0051	0.0108	0.0018	-11.7561	-12.0921	-14.8047	-14.7754	-16.4294	-18.2031
33	shi-+_n4_33deg (4)	1862	1.3556	1.6956	60.9767	TP	0.8793	0.1207	0	0	0	0	-157.442	-160.533	-176.218	-176.213	-174.305	-188.281
33	shi-+_n4_33deg (40)	307	0.4436	1.3287	15.2779	P	0.3819	0.5166	0.0364	0.006	0.0479	0.0111	-20.1363	-21.7985	-24.4513	-24.2885	-24.1757	-25.6431
33	shi-+_n4_33deg (42)	243	0.4745	1.1036	13.1337	TP	0.6188	0.0684	0.1762	0.0549	0.0568	0.025	-30.2278	-34.0212	-33.075	-32.6504	-34.2074	-35.0261
33	shi-+_n4_33deg (43)	910	0.5021	1.4028	161.382	P	0.4944	0.503	0	0	0.0026	0	-57.1755	-58.5307	-76.5119	-76.5116	-63.8037	-70.0052
33	shi-+_n4_33deg (49)	652	0.6695	1.7436	9.0242	TP	0.8952	0.051	0.0388	0.015	0	0	-60.6033	-64.6148	-64.8877	-64.6947	-71.6877	-76.6201
33	shi-+_n4_33deg (5)	1042	0.4535	1.5038	33.4567	TP	0.9438	0.0562	0	0	0	0	-103.753	-107.696	-126.77	-126.76	-119.494	-130.818
33	shi-+_n4_33deg (6)	3601	0.4734	1.3428	37.8993	TP	0.9999	0.0001	0	0	0	0	-207.281	-218.04	-241.455	-241.367	-231.16	-244.972
33	shi-+_n4_33deg (8)	1895	2.7008	2.2687	37.4504	TP	0.5948	0.4036	0.0011	0.0004	0	0	-123.52	-125.03	-130.891	-130.879	-141.14	-149.865
22	newBL-rprhidcontrol-1 (0)	3502	0.451	1.9372	34.3752	TP	0.9823	0.0177	0	0	0	0	-400.498	-405.53	-490.861	-490.861	-505.908	-576.544
22	newBL-rprhidcontrol-1 (1)	1058	1.9411	1.5024	21.1544	TP	0.7919	0.0033	0.1229	0.0817	0.0001	0	-109.665	-116.299	-112.678	-111.936	-119.451	-121.99
22	newBL-rprhidcontrol-1 (106)	1276	0.5328	1.4452	71.0848	TP	0.9647	0.0353	0	0	0	0	-146.568	-150.982	-176.303	-176.302	-162.6	-175.76
22	newBL-rprhidcontrol-1 (110)	580	0.4911	1.0507	53.739	TP	0.9638	0.0101	0.0017	0.0005	0.0208	0.0032	-67.9301	-73.8436	-75.6463	-75.4071	-73.1192	-74.9792
22	newBL-rprhidcontrol-1 (119)	456	0.4886	2.3144	18.0808	P	0.0607	0.938	0.0001	0	0.0011	0	-5.5135	-5.5762	-14.9319	-14.9269	-12.3234	-15.5352
22	newBL-rprhidcontrol-1 (120)	1313	0.7185	1.4617	175.811	TP	0.8531	0.1469	0	0	0	0	-150.364	-153.248	-180.938	-180.938	-164.476	-176.728
22	newBL-rprhidcontrol-1 (127)	958	0.8459	1.4918	46.812	TP	0.9716	0.0283	0.0001	0	0	0	-135.314	-139.97	-145.884	-145.876	-146.736	-154.145
22	newBL-rprhidcontrol-1 (141)	519	0.7426	1.1743	20.4171	TP	0.7461	0.0056	0.1657	0.0683	0.0109	0.0035	-66.7848	-72.9456	-69.5498	-69.1761	-72.2742	-73.4121
22	newBL-rprhidcontrol-1 (142)	856	3.1048	1.2663	38.7878	TP	0.5499	0.0221	0.2667	0.1346	0.0214	0.0053	-69.5801	-74.1462	-71.6545	-70.9875	-74.1787	-75.5674
22	newBL-rprhidcontrol-1 (144)	1091	0.4552	1.4243	84.0616	TP	0.8901	0.1099	0	0	0	0	-110.398	-113.636	-141.873	-141.872	-123.832	-135.835
22	newBL-rprhidcontrol-1 (3)	1458	0.5842	1.1805	45.7357	TP	1	0	0	0	0	0	-207.7	-221.997	-222.703	-222.521	-222.157	-227.204
22	newBL-rprhidcontrol-1 (4)	2162	0.7064	2.0533	13.2723	TP	0.9989	0.0011	0	0	0	0	-274.839	-282.644	-303.817	-303.786	-339.2	-373.153
22	newBL-rprhidcontrol-1 (7)	577	1.3328	1.476	53.5815	TP	0.7182	0.2765	0.0021	0.0006	0.0026	0.0001	-64.5416	-66.8278	-71.7188	-71.6741	-71.5085	-75.0562
22	newBL-rprhidcontrol-1 (8)	1415	0.87	1.2514	81.1206	TP	0.9963	0.0037	0	0	0	0	-139.303	-146.056	-157.235	-157.134	-150.395	-156.967
22	newBL-rprhidcontrol-1 (86)	1038	1.5522	1.7975	83.8012	TP	0.622	0.3778	0.0001	0	0.0001	0	-130.896	-132.525	-140.608	-140.608	-141.316	-152.231
22	newBL-rprhidcontrol-1 (9)	3371	0.4452	1.4574	18.9465	TP	1	0	0	0	0	0	-474.043	-501.624	-530.454	-530.203	-536.368	-572.332
22	newBL-rprhidcontrol-1 (92)	696	8.5216	2.2275	156.566	P	0.172	0.819	0.0059	0.0009	0.0021	0.0001	-42.4379	-42.7109	-47.6492	-47.6431	-48.6655	-51.8513
22	newBLsens-rprhidcontrol-1 (0)	3317	0.5137	1.3938	127.47	TP	0.9992	0.0008	0	0	0	0	-304.559	-312.785	-367.731	-367.731	-333.481	-356.098
22	newBLsens-rprhidcontrol-1 (1)	2040	0.4533	1.6388	8.7341	TP	0.9877	0.0122	0	0	0	0	-72.9333	-78.4323	-84.4424	-84.2112	-91.2078	-99.113
22	newBLsens-rprhidcontrol-1 (2)	931	0.531	1.0539	60.6349	TP	0.9951	0.0015	0.0002	0.0001	0.0026	0.0005	-92.4524	-100.169	-102.194	-101.931	-99.6406	-101.37
22	newBLsens-rprhidcontrol-1 (58)	2853	0.442	1.1669	42.7047	TP	1	0	0	0	0	0	-238.223	-255.675	-268.151	-267.816	-260.128	-268.233
22	newBLsens-rprhidcontrol-1 (6)	4795	0.4457	1.2594	82.7428	TP	1	0	0	0	0	0	-368.286	-385.651	-431.82	-431.787	-403.411	-419.189
22	newBLsens-rprhidcontrol-1 (65)	570	0.4586	1.1189	48.9362	TP	0.9397	0.0269	0.0014	0.0004	0.0292	0.0023	-63.1159	-68.0221	-70.9577	-70.8305	-67.9372	-70.4589
22	newBLsens-rprhidcontrol-1 (7)	2983	0.444	1.1373	73.4703	TP	1	0	0	0	0	0	-311.802	-332.592	-338.265	-338.188	-332.641	-336.094
22	newBLsens-rprhidcontrol-1 (8)	3751	0.4407	1.4822	38.466	TP	0.998	0.002	0	0	0	0	-197.233	-204.529	-238.95	-238.94	-224.69	-244.717
22	newBLsens-rprhidcontrol-1 (9)	1364	0.5675	1.0852	83.594	TP	0.9794	0.0012	0.0006	0.0002	0.0175	0.0011	-110.664	-118.616	-119.286	-119.207	-115.901	-118.627
22	newBL-rprhidcontrol-2 (0)	4859	0.4401	1.5469	16.154	TP	1	0	0	0	0	0	-631.086	-665.444	-705.127	-704.897	-729.085	-780.588
22	newBL-rprhidcontrol-2 (1)	2680	0.8059	1.1321	20.2655	TP	0.9801	0	0.0063	0.0136	0	0	-298.377	-327.772	-304.471	-302.653	-319.083	-319.906
22	newBL-rprhidcontrol-2 (2)	7337	0.6157	1.9888	14.8841	TP	1	0	0	0	0	0	-410.204	-421.328	-444.475	-444.466	-493.776	-540.415
22	newBL-rprhidcontrol-2 (4)	626	0.4897	1.3195	57.3092	TP	0.9072	0.091	0	0	0.0017	0	-76.6553	-80.1939	-88.3718	-88.3628	-84.2	-88.3262
22	newBL-rprhidcontrol-2 (5)	1381	0.4525	1.3778	41.9495	TP	0.9985	0.0015	0	0	0	0	-166.668	-174.281	-189.467	-189.455	-183.066	-193.976
22	newBL-rprhidcontrol-2 (6)	1944	0.4691	1.2176	10.4488	TP	0.9708	0	0.0151	0.014	0	0	-131.868	-147.613	-137.114	-136.104	-144.876	-148.375
22	newBL-rprhidcontrol-2 (7)	1251	0.4425	1.4301	35.6472	TP	0.9809	0.0191	0	0	0	0	-115.881	-120.938	-133.311	-133.303	-128.002	-138.02
22	newBL-rprhidcontrol-2 (8)	1043	0.4592	1.1374	35.7993	TP	0.9996	0.0003	0	0	0.0001	0	-110.906	-120.029	-123.425	-123.139	-121.597	-124.609
22	newBL-rprhidcontrol-2 (9)	537	0.5065	1.4628	70.0099	TP	0.5296	0.4701	0	0	0.0003	0	-51.0989	-52.5689	-71.5241	-71.5092	-59.8627	-66.6218
22	newBLsens-rprhidcontrol-2 (0)	2457	0.4637	1.0458	58.1038	TP	1	0	0	0	0	0	-319.344	-347.022	-338.441	-338.069	-339.41	-339.716
22	newBLsens-rprhidcontrol-2 (1)	1031	0.4447	1.4043	22.8659	TP	0.904	0.0959	0	0	0.0001	0	-59.8057	-63.2795	-73.8889	-73.7692	-70.351	-75.9473
22	newBLsens-rprhidcontrol-2 (2)	2080	0.4567	1.2719	38.5612	TP	0.998	0.002	0	0	0	0	-121.499	-128.837	-139.021	-138.937	-133.7	-140.421
22	newBLsens-rprhidcontrol-2 (3)	2612	0.4651	1.2966	121.535	TP	1	0	0	0	0	0	-301.025	-312.2	-345.091	-345.09	-320.205	-336.51
22	newBLsens-rprhidcontrol-2 (4)	1275	0.4738	1.1584	29.1472	TP	1	0	0	0	0	0	-149.3	-161.906	-164.31	-163.883	-164.081	-168.202
22	newBLsens-rprhidcontrol-2 (5)	3274	0.4409	1.9259	52.6429	TP	0.7049	0.2951	0	0	0	0	-219.862	-221.767	-292.533	-292.533	-279.949	-330.869
22	newBLsens-rprhidcontrol-2 (6)	2482	0.4408	1.4123	34.7481	TP	0.9999	0.0001	0	0	0	0	-232.127	-242.819	-262.736	-262.718	-257.184	-272.812
22	newBLsens-rprhidcontrol-2 (7)	6970	0.4837	1.0283	26.4409	TP	1	0	0	0	0	0	-865.408	-960.529	-916.444	-911.681	-940.307	-941.972
22	newBLsens-rprhidcontrol-2 (8)	2517	0.4583	1.101	52.9145	TP	1	0	0	0	0	0	-280.592	-302.766	-295.61	-295.438	-297.53	-298.684
22	newBLsens-rprhidcontrol-2 (9)	5593	3.4206	1.9409	74.4332	P	0.4558	0.5439	0.0002	0.0001	0	0	-79.5953	-80.6904	-88.4384	-88.4197	-90.3562	-96.2611
22	newBlsens-rprhidcontrol-4 (0)	7204	0.4544	1.5582	12.2798	TP	1	0	0	0	0	0	-492.163	-524.064	-541.853	-541.355	-577.545	-611.972
22	newBlsens-rprhidcontrol-4 (2)	1724	1.2136	1.4822	66.8565	TP	0.9793	0.0207	0	0	0	0	-161.608	-166.582	-174.698	-174.684	-174.357	-182.787
22	newBlsens-rprhidcontrol-4 (3)	2515	0.4463	1.4527	65.1336	TP	0.9964	0.0036	0	0	0	0	-219.203	-225.882	-275.066	-275.064	-251.057	-270.35
22	newBlsens-rprhidcontrol-4 (4)	7204	0.4861	1.3218	18.9022	TP	0.9997	0	0.0002	0.0001	0	0	-151.956	-163.327	-161.502	-161.3	-165.988	-172.385
22	newBlsens-rprhidcontrol-4 (5)	4316	1.7749	1.8337	39.5841	TP	0.9812	0.0188	0	0	0	0	-231.784	-236.806	-248.313	-248.27	-258.606	-274.089
22	newBlsens-rprhidcontrol-4 (6)	6643	3.9392	2.0912	96.0738	TP	0.5837	0.4162	0	0	0	0	-174.513	-175.963	-185.228	-185.227	-193.423	-203.906
22	newBlsens-rprhidcontrol-4 (7)	7204	0.445	2.6946	2.1537	TP	0.3715	0.314	0.2319	0.0824	0.0001	0	3.8861	2.4687	2.1655	2.3802	-5.6111	-7.9671
22	newBlsens-rprhidcontrol-4 (8)	4580	0.4476	1.5337	28.023	TP	1	0	0	0	0	0	-408.065	-424.125	-452.208	-452.2	-456.781	-487.052
22	newBlsens-rprhidcontrol-4 (9)	5326	0.4574	1.3396	13.8697	TP	1	0	0	0	0	0	-377.989	-410.274	-403.991	-403.029	-420.814	-438.109
22	newBL-rprhidcontrol-4 (0)	7214	0.4402	1.3891	4.1148	TP	0.908	0.0004	0.0361	0.0555	0	0	-43.6987	-52.4959	-48.0634	-46.4936	-55.3777	-57.6664
22	newBL-rprhidcontrol-4 (1)	2685	0.4449	1.857	5.8687	TP	0.9997	0.0003	0	0	0	0	-105.498	-114.745	-118.013	-117.668	-138.241	-153.933
22	newBL-rprhidcontrol-4 (2)	685	3.0383	1.7892	73.1968	P	0.1198	0.7998	0.0358	0.0033	0.0371	0.0042	-27.247	-27.748	-30.8556	-30.8363	-30.818	-32.9916
22	newBL-rprhidcontrol-4 (3)	7214	0.4466	1.4338	30.4293	TP	1	0	0	0	0	0	-563.422	-589.886	-636.509	-636.449	-630.091	-667.406
22	newBL-rprhidcontrol-4 (4)	880	4.362	2.4772	46.9891	P	0.3178	0.6646	0.0138	0.0038	0.0001	0	-61.1563	-61.7327	-65.6085	-65.5954	-71.1447	-75.3601
22	newBL-rprhidcontrol-4 (5)	2562	2.1265	1.9842	27.4109	TP	0.9681	0.0182	0.0099	0.0038	0	0	-205.339	-210.385	-210.989	-210.881	-226.817	-236.32
22	newBL-rprhidcontrol-4 (8)	2719	0.4441	1.2155	12.9061	TP	1	0	0	0	0	0	-190.12	-210.594	-208.721	-207.228	-217.558	-223.236
22	newBL-rprhidcontrol-4 (9)	6269	0.451	2.1587	16.7701	TP	0.9384	0.0616	0	0	0	0	-224.244	-227.988	-268.542	-268.542	-310.344	-359.314
33	newBL-rprhid-2 (1)	5795	0.4412	1.9361	3.0198	TP	0.9954	0	0.0008	0.0038	0	0	-81.6808	-101.428	-89.8129	-87.2561	-127.318	-139.753
33	newBL-rprhid-2 (2)	7075	0.6003	2.5591	9.3785	TP	0.8714	0.1286	0	0	0	0	-140.833	-143.772	-167.038	-167.037	-225.26	-259.87
33	newBL-rprhid-2 (4)	6581	0.5406	1.5907	8.0768	TP	0.8874	0.0082	0.0729	0.0315	0	0	-66.8856	-72.6941	-70.513	-70.2253	-78.2478	-81.9392
33	newBL-rprhid-2 (5)	7074	0.4507	1.9971	19.9826	TP	0.9999	0.0001	0	0	0	0	-552.942	-563.316	-685.276	-685.276	-728.396	-839.592
33	newBL-rprhid-2 (7)	5611	0.6204	2.0938	37.8738	TP	0.9064	0.0936	0	0	0	0	-412.611	-415.9	-521.702	-521.702	-528.468	-619.253
33	newBL-rprhid-2 (8)	5318	0.8188	2.2457	26.7931	TP	0.9774	0.0226	0	0	0	0	-533.446	-538.228	-617.441	-617.441	-676.466	-761.999
33	newBLsens-rprhid-1 (1)	7209	0.4405	1.9136	0.6301	TP	0.5116	0	0.0001	0.4881	0	0	77.3984	65.6517	67.7882	77.3514	66.9414	66.9378
33	newBLsens-rprhid-1 (2)	2139	1.084	1.9345	40.8443	TP	0.9941	0.0059	0	0	0	0	-448.07	-454.228	-486.311	-486.311	-509.748	-548.895
33	newBLsens-rprhid-1 (5)	1598	0.4401	1.9407	20.62	TP	0.8955	0.1045	0	0	0	0	-156.298	-159.488	-196.971	-196.971	-204.353	-235.32
33	newBL-rprhid-3 (1)	7195	0.4453	2.2907	0.8089	TP	0.508	0.0001	0.0023	0.4895	0.0001	0.0001	54.4432	44.6819	47.9196	54.4062	44.6631	44.4849
33	newBL-rprhid-3 (3)	7247	0.4481	1.5677	1.1537	TP	0.533	0	0.0035	0.4633	0.0001	0.0001	21.987	10.7112	15.8388	21.8469	11.9681	11.728
33	newBLsens-rprhid-2 (1)	6918	0.5548	2.4414	7.9572	TP	0.9956	0.0044	0	0	0	0	-205.575	-212.01	-249.61	-249.594	-325.067	-382.489
33	newBLsens-rprhid-2 (3)	5835	0.4403	2.3149	6.4994	TP	1	0	0	0	0	0	-231.245	-243.263	-308.721	-308.659	-405.885	-494.437
33	newBLsens-rprhid-2 (5)	7202	0.4403	1.8717	0.7079	TP	0.4949	0.0012	0.0073	0.4864	0.0055	0.0047	40.5297	33.249	35.0789	40.5123	34.7821	34.6405
33	newBLsens-rprhid-2 (6)	6982	0.4533	2.7937	0.8259	TP	0.5189	0.001	0.0125	0.4675	0.0001	0	50.6833	43.3155	45.8101	50.579	41.1183	40.2588
33	newBLsens-rprhid-2 (8)	6666	0.8321	1.2533	13.8909	TP	0.9548	0	0.0212	0.0239	0	0	-132.602	-145.555	-137.509	-136.289	-145.036	-147.985
33	newBL-rprhid-4 (2)	4686	0.8301	2.4175	4.4092	TP	0.9947	0	0.0018	0.0034	0	0	-125.62	-137.609	-132.943	-131.297	-175.304	-189.167
33	newBL-rprhid-4 (3)	2260	0.6478	2.4916	9.2831	TP	0.7972	0.2028	0	0	0	0	-104.172	-106.582	-120.284	-120.28	-150.965	-176.231
33	newBL-rprhid-4 (4)	7204	0.4525	2.5979	0.7419	TP	0.5432	0.001	0.0057	0.45	0	0	51.016	43.495	45.2895	50.8278	40.4068	40.1862
33	newBL-rprhid-4 (6)	2774	0.448	1.091	2.7052	TE	0.3451	0.0001	0.1296	0.479	0.0259	0.0203	-21.6885	-30.9394	-23.8817	-21.3608	-25.493	-25.7337
33	newBLsens-rprhid-3 (4)	4582	0.4938	2.8213	4.2156	TP	0.9636	0.0364	0	0	0	0	-25.2308	-29.5321	-49.1722	-49.1108	-115.744	-152.623
33	newBLsens-rprhid-3 (9)	7203	0.4886	2.6396	4.3223	TP	0.9364	0.0636	0	0	0	0	-33.5941	-37.3209	-49.1544	-49.0808	-90.2997	-112.554
33	newBLsens-rprhid-4 (360)	1060	0.44	2.4884	1.4087	TP	0.6829	0.0004	0.0448	0.2719	0	0	30.2115	21.8015	26.4111	29.2905	10.5327	7.4593
