# Supplementary material for: Optimal searching behaviour generated intrinsically by the central pattern generator for locomotion
Source: eLife. 2019 Nov 1;8:e50316. doi: 10.7554/eLife.50316 (PMC6879304; doi:10.7554/eLife.50316)
Supplement: Supplementary file 6. — Model comparisons for each larva path across trials and experimental treatments is given (wAIC) for the truncated Pareto (TP), exponential (Exp), power-law (P) and composite Brownian (CB) model distributions with proportions of two (CB2), three (CB3) and four exponentials (CB4). Bold wAIC values denote best fit. Note the high number of larva best fit by TP model distributions when compared with other models. [file elife-50316-supp6.xlsx]

## Sheet: Table S6
Supplemental File 6		22-33deg CB AIC
					256	11	0	29	8	0
ToC	Treatment	Treatment (Trial)	Track file	Best fit	TP	P	Exp	CB2	CB3	CB4
22	BL/+ 22 Deg	BL/+ 22 Deg (n1)	BL-+_n1_22deg (1)	TP	0.8664	0.0232	0.0266	0.0726	0.0098	0.0013
22	BL/+ 22 Deg	BL/+ 22 Deg (n1)	BL-+_n1_22deg (13)	TP	0.7814	0.0591	0.0003	0.138	0.0187	0.0025
22	BL/+ 22 Deg	BL/+ 22 Deg (n1)	BL-+_n1_22deg (14)	TP	0.8	0.1181	0.0001	0.0709	0.0096	0.0013
22	BL/+ 22 Deg	BL/+ 22 Deg (n1)	BL-+_n1_22deg (17)	TP	0.9824	0	0.0013	0.0141	0.0019	0.0003
22	BL/+ 22 Deg	BL/+ 22 Deg (n1)	BL-+_n1_22deg (19)	TP	0.8905	0.0507	0.0012	0.0245	0.0302	0.0029
22	BL/+ 22 Deg	BL/+ 22 Deg (n1)	BL-+_n1_22deg (2)	TP	0.6117	0.3318	0	0.049	0.0066	0.0009
22	BL/+ 22 Deg	BL/+ 22 Deg (n1)	BL-+_n1_22deg (4)	TP	0.9836	0	0	0.0141	0.0019	0.0003
22	BL/+ 22 Deg	BL/+ 22 Deg (n1)	BL-+_n1_22deg (6)	TP	0.9963	0	0	0.0028	0.0008	0.0001
22	BL/+ 22 Deg	BL/+ 22 Deg (n1)	BL-+_n1_22deg (7)	CB2	0.3115	0	0	0.5968	0.0808	0.0109
22	BL/+ 22 Deg	BL/+ 22 Deg (n1)	BL-+_n1_22deg (8)	CB2	0.0142	0	0	0.8533	0.1165	0.016
22	BL/+ 22 Deg	BL/+ 22 Deg (n2)	BL-+_n2_22deg (0)	TP	0.9457	0	0	0.0217	0.0285	0.0041
22	BL/+ 22 Deg	BL/+ 22 Deg (n2)	BL-+_n2_22deg (1)	TP	0.9815	0.0015	0.0016	0.0134	0.0018	0.0002
22	BL/+ 22 Deg	BL/+ 22 Deg (n2)	BL-+_n2_22deg (3)	TP	0.9509	0	0	0.0426	0.0058	0.0008
22	BL/+ 22 Deg	BL/+ 22 Deg (n2)	BL-+_n2_22deg (4)	CB2	0.0055	0	0	0.8616	0.1166	0.0163
22	BL/+ 22 Deg	BL/+ 22 Deg (n2)	BL-+_n2_22deg (5)	TP	0.8382	0	0	0.1395	0.0189	0.0034
22	BL/+ 22 Deg	BL/+ 22 Deg (n2)	BL-+_n2_22deg (8)	TP	0.5693	0	0	0.3733	0.0505	0.0068
22	BL/+ 22 Deg	BL/+ 22 Deg (n2)	BL-+_n2_22deg (9)	CB3	0.0454	0.0006	0	0.2745	0.5989	0.0806
22	BL/+ 22 Deg	BL/+ 22 Deg (n3)	BL-+_n3_22deg (1)	TP	0.9576	0.0005	0.0389	0.0019	0.0003	0.0008
22	BL/+ 22 Deg	BL/+ 22 Deg (n3)	BL-+_n3_22deg (112)	TP	0.9956	0.0001	0	0.0037	0.0005	0.0001
22	BL/+ 22 Deg	BL/+ 22 Deg (n3)	BL-+_n3_22deg (135)	TP	0.6922	0.1021	0.1665	0.034	0.0046	0.0006
22	BL/+ 22 Deg	BL/+ 22 Deg (n3)	BL-+_n3_22deg (136)	CB2	0.3496	0.0001	0	0.5612	0.0759	0.0131
22	BL/+ 22 Deg	BL/+ 22 Deg (n3)	BL-+_n3_22deg (141)	P	0.2111	0.4563	0.0038	0.058	0.2311	0.0398
22	BL/+ 22 Deg	BL/+ 22 Deg (n3)	BL-+_n3_22deg (143)	TP	0.7849	0.0822	0	0.003	0.1144	0.0155
22	BL/+ 22 Deg	BL/+ 22 Deg (n3)	BL-+_n3_22deg (163)	TP	0.9056	0.0061	0.0256	0.0543	0.0074	0.001
22	BL/+ 22 Deg	BL/+ 22 Deg (n3)	BL-+_n3_22deg (2)	TP	0.6485	0.2669	0	0.0699	0.013	0.0018
22	BL/+ 22 Deg	BL/+ 22 Deg (n3)	BL-+_n3_22deg (4)	TP	0.8203	0.1385	0	0.0356	0.0049	0.0007
22	BL/+ 22 Deg	BL/+ 22 Deg (n3)	BL-+_n3_22deg (5)	TP	0.8031	0	0	0.1706	0.0231	0.0033
22	BL/+ 22 Deg	BL/+ 22 Deg (n3)	BL-+_n3_22deg (6)	TP	0.9998	0	0	0.0002	0	0
22	BL/+ 22 Deg	BL/+ 22 Deg (n3)	BL-+_n3_22deg (7)	TP	0.5263	0.0504	0.2885	0.1198	0.0136	0.0013
22	BL/+ 22 Deg	BL/+ 22 Deg (n3)	BL-+_n3_22deg (8)	TP	0.9115	0.0394	0.001	0.0395	0.0078	0.0008
22	BL/+ 22 Deg	BL/+ 22 Deg (n3)	MB247-+_n1 (4)	TP	0.6654	0.2651	0.0206	0.0424	0.0057	0.0008
22	shi/+ 22 Deg	shi/+ 22 Deg (n1)	shi-+_n1_22deg (0)	TP	0.6203	0.1611	0	0.1842	0.0304	0.0041
22	shi/+ 22 Deg	shi/+ 22 Deg (n1)	shi-+_n1_22deg (1)	TP	0.8361	0.05	0.0001	0.0207	0.0818	0.0112
22	shi/+ 22 Deg	shi/+ 22 Deg (n1)	shi-+_n1_22deg (19)	TP	0.6903	0.0664	0.0003	0.0107	0.2028	0.0294
22	shi/+ 22 Deg	shi/+ 22 Deg (n1)	shi-+_n1_22deg (2)	TP	0.5053	0.092	0	0.3491	0.0472	0.0064
22	shi/+ 22 Deg	shi/+ 22 Deg (n1)	shi-+_n1_22deg (22)	TP	0.8313	0.0984	0.0049	0.0508	0.013	0.0016
22	shi/+ 22 Deg	shi/+ 22 Deg (n1)	shi-+_n1_22deg (3)	TP	0.8703	0.0668	0	0.0544	0.0075	0.001
22	shi/+ 22 Deg	shi/+ 22 Deg (n1)	shi-+_n1_22deg (30)	CB2	0.1577	0.0059	0	0.7006	0.1228	0.013
22	shi/+ 22 Deg	shi/+ 22 Deg (n1)	shi-+_n1_22deg (4)	TP	0.6841	0	0	0.2739	0.0371	0.005
22	shi/+ 22 Deg	shi/+ 22 Deg (n1)	shi-+_n1_22deg (5)	TP	0.9971	0	0	0.0024	0.0004	0
22	shi/+ 22 Deg	shi/+ 22 Deg (n1)	shi-+_n1_22deg (6)	TP	0.5644	0.0865	0	0.3026	0.0409	0.0055
22	shi/+ 22 Deg	shi/+ 22 Deg (n1)	shi-+_n1_22deg (7)	TP	0.9912	0	0.0023	0.0056	0.0008	0.0001
22	shi/+ 22 Deg	shi/+ 22 Deg (n1)	shi-+_n1_22deg (8)	TP	0.9077	0	0	0.08	0.0108	0.0015
22	shi/+ 22 Deg	shi/+ 22 Deg (n2)	shi-+_n2_22deg (0)	TP	0.7065	0.1942	0.0027	0.0294	0.0664	0.0008
22	shi/+ 22 Deg	shi/+ 22 Deg (n2)	shi-+_n2_22deg (1)	TP	0.6042	0.213	0.1562	0.0221	0.003	0.0015
22	shi/+ 22 Deg	shi/+ 22 Deg (n2)	shi-+_n2_22deg (11)	CB2	0.0181	0.0034	0.0015	0.8469	0.1146	0.0155
22	shi/+ 22 Deg	shi/+ 22 Deg (n2)	shi-+_n2_22deg (12)	CB2	0.0935	0	0	0.7858	0.1063	0.0144
22	shi/+ 22 Deg	shi/+ 22 Deg (n2)	shi-+_n2_22deg (16)	TP	0.4765	0.2679	0.0107	0.2119	0.0287	0.0043
22	shi/+ 22 Deg	shi/+ 22 Deg (n2)	shi-+_n2_22deg (18)	TP	0.6789	0.0066	0.002	0.2709	0.0367	0.005
22	shi/+ 22 Deg	shi/+ 22 Deg (n2)	shi-+_n2_22deg (2)	CB3	0.3147	0.021	0.0841	0.0042	0.5073	0.0686
22	shi/+ 22 Deg	shi/+ 22 Deg (n2)	shi-+_n2_22deg (27)	CB2	0.0409	0	0	0.8067	0.1109	0.0415
22	shi/+ 22 Deg	shi/+ 22 Deg (n2)	shi-+_n2_22deg (30)	TP	0.5705	0.0662	0.3073	0.0483	0.0068	0.0009
22	shi/+ 22 Deg	shi/+ 22 Deg (n2)	shi-+_n2_22deg (31)	CB3	0.3041	0.0083	0.0001	0.0231	0.664	0.0004
22	shi/+ 22 Deg	shi/+ 22 Deg (n2)	shi-+_n2_22deg (4)	TP	0.8103	0	0	0.1644	0.0222	0.003
22	shi/+ 22 Deg	shi/+ 22 Deg (n2)	shi-+_n2_22deg (9)	TP	0.928	0	0.0457	0.0023	0.0211	0.0029
22	shi/+ 22 Deg	shi/+ 22 Deg (n3)	shi-+_n3_22deg (0)	TP	0.7049	0.0509	0.0598	0.1592	0.0222	0.003
22	shi/+ 22 Deg	shi/+ 22 Deg (n3)	shi-+_n3_22deg (1)	TP	0.6439	0.0345	0.002	0.0665	0.2515	0.0017
22	shi/+ 22 Deg	shi/+ 22 Deg (n3)	shi-+_n3_22deg (12)	TP	0.6188	0.2322	0.0022	0.1272	0.0172	0.0023
22	shi/+ 22 Deg	shi/+ 22 Deg (n3)	shi-+_n3_22deg (124)	TP	0.7002	0.0637	0	0.2046	0.0277	0.0037
22	shi/+ 22 Deg	shi/+ 22 Deg (n3)	shi-+_n3_22deg (16)	TP	0.9997	0	0	0.0002	0.0001	0
22	shi/+ 22 Deg	shi/+ 22 Deg (n3)	shi-+_n3_22deg (17)	TP	0.7178	0.0617	0.1208	0.0864	0.0117	0.0016
22	shi/+ 22 Deg	shi/+ 22 Deg (n3)	shi-+_n3_22deg (2)	TP	0.8665	0	0	0.1157	0.0157	0.0021
22	shi/+ 22 Deg	shi/+ 22 Deg (n3)	shi-+_n3_22deg (3)	TP	0.9029	0	0.0003	0.0839	0.0114	0.0015
22	shi/+ 22 Deg	shi/+ 22 Deg (n3)	shi-+_n3_22deg (8)	TP	0.994	0.0004	0	0.0049	0.0007	0.0001
22	shi/+ 22 Deg	shi/+ 22 Deg (n3)	shi-+_n3_22deg (9)	CB2	0.3745	0	0	0.5422	0.0734	0.01
33	BL/+ 33 Deg	BL/+ 33 Deg (n1)	1_DROS_DEC2014 (1)	TP	0.5801	0.0019	0.0017	0.0246	0.3452	0.0466
33	BL/+ 33 Deg	BL/+ 33 Deg (n1)	1_DROS_DEC2014 (3)	TP	0.9999	0	0	0.0001	0	0
33	BL/+ 33 Deg	BL/+ 33 Deg (n1)	1_DROS_DEC2014 (4)	TP	0.9972	0	0.0027	0.0001	0	0
33	BL/+ 33 Deg	BL/+ 33 Deg (n1)	1_DROS_DEC2014 (5)	TP	0.988	0	0	0.0104	0.0014	0.0002
33	BL/+ 33 Deg	BL/+ 33 Deg (n1)	1_DROS_DEC2014 (542)	TP	0.8746	0.0077	0.0848	0.0285	0.0039	0.0005
33	BL/+ 33 Deg	BL/+ 33 Deg (n1)	1_DROS_DEC2014 (549)	TP	0.7874	0.1113	0.0016	0.0856	0.0116	0.0024
33	BL/+ 33 Deg	BL/+ 33 Deg (n1)	1_DROS_DEC2014 (551)	TP	0.7235	0.0059	0.2046	0.0571	0.0078	0.0011
33	BL/+ 33 Deg	BL/+ 33 Deg (n1)	1_DROS_DEC2014 (563)	TP	0.5459	0	0	0.3936	0.0533	0.0072
33	BL/+ 33 Deg	BL/+ 33 Deg (n1)	1_DROS_DEC2014 (584)	TP	0.886	0.0002	0.0001	0.0902	0.0209	0.0026
33	BL/+ 33 Deg	BL/+ 33 Deg (n1)	1_DROS_DEC2014 (6)	TP	0.5209	0.1585	0.2908	0.0241	0.0033	0.0024
33	BL/+ 33 Deg	BL/+ 33 Deg (n1)	1_DROS_DEC2014 (9)	TP	0.9996	0	0	0.0003	0.0001	0
33	BL/+ 33 Deg	BL/+ 33 Deg (n2)	1A_DROS_BL-+_n2 (1)	TP	0.9467	0	0	0.0462	0.0063	0.0008
33	BL/+ 33 Deg	BL/+ 33 Deg (n2)	1A_DROS_BL-+_n2 (2)	CB2	0.0188	0	0	0.8505	0.1151	0.0156
33	BL/+ 33 Deg	BL/+ 33 Deg (n2)	1A_DROS_BL-+_n2 (4)	CB2	0.1753	0	0	0.7149	0.0967	0.0131
33	BL/+ 33 Deg	BL/+ 33 Deg (n2)	1A_DROS_BL-+_n2 (5)	CB2	0.2498	0	0.0006	0.6497	0.0879	0.0119
33	BL/+ 33 Deg	BL/+ 33 Deg (n2)	1A_DROS_BL-+_n2 (6)	TP	0.9836	0	0.0123	0.0006	0.0034	0
33	BL/+ 33 Deg	BL/+ 33 Deg (n2)	1A_DROS_BL-+_n2 (8)	TP	0.6372	0.3167	0.002	0.0382	0.0052	0.0008
33	BL/+ 33 Deg	BL/+ 33 Deg (n2)	1A_DROS_BL-+_n2 (9)	TP	0.7929	0	0	0.1499	0.0545	0.0027
33	BL/+ 33 Deg	BL/+ 33 Deg (n3)	1B_DROS_BL-+_n3 (0)	TP	0.6427	0.1097	0.2086	0.0338	0.0046	0.0006
33	BL/+ 33 Deg	BL/+ 33 Deg (n3)	1B_DROS_BL-+_n3 (14)	TP	0.8643	0.0086	0.0917	0.0307	0.0042	0.0006
33	BL/+ 33 Deg	BL/+ 33 Deg (n3)	1B_DROS_BL-+_n3 (18)	TP	0.9997	0	0	0.0002	0	0
33	BL/+ 33 Deg	BL/+ 33 Deg (n3)	1B_DROS_BL-+_n3 (2)	TP	1	0	0	0	0	0
33	BL/+ 33 Deg	BL/+ 33 Deg (n3)	1B_DROS_BL-+_n3 (22)	TP	0.9704	0	0	0.025	0.0034	0.0012
33	BL/+ 33 Deg	BL/+ 33 Deg (n3)	1B_DROS_BL-+_n3 (23)	P	0.3678	0.5726	0	0.0042	0.0516	0.0038
33	BL/+ 33 Deg	BL/+ 33 Deg (n3)	1B_DROS_BL-+_n3 (29)	TP	0.6036	0	0	0.3436	0.0465	0.0063
33	BL/+ 33 Deg	BL/+ 33 Deg (n3)	1B_DROS_BL-+_n3 (53)	TP	0.8875	0.0163	0.0519	0.0384	0.0052	0.0007
33	BL/+ 33 Deg	BL/+ 33 Deg (n3)	1B_DROS_BL-+_n3 (58)	TP	0.9956	0	0	0.0037	0.0006	0.0001
33	BL/+ 33 Deg	BL/+ 33 Deg (n3)	1B_DROS_BL-+_n3 (61)	TP	0.9932	0	0.0005	0.0054	0.0007	0.0001
33	BL/+ 33 Deg	BL/+ 33 Deg (n3)	1B_DROS_BL-+_n3 (66)	TP	0.9368	0.0006	0.001	0.047	0.0137	0.0009
33	BL/+ 33 Deg	BL/+ 33 Deg (n3)	1B_DROS_BL-+_n3 (67)	TP	0.9663	0.0007	0.0107	0.0194	0.0026	0.0004
33	BL/+ 33 Deg	BL/+ 33 Deg (n3)	1B_DROS_BL-+_n3 (68)	TP	0.5368	0.4229	0.0005	0.0274	0.0114	0.0009
33	BL/+ 33 Deg	BL/+ 33 Deg (n3)	1B_DROS_BL-+_n3 (7)	TP	0.9981	0	0.0018	0.0001	0	0
33	BL/+ 33 Deg	BL/+ 33 Deg (n3)	1B_DROS_BL-+_n3 (9)	TP	0.9986	0	0.0012	0.0002	0	0
33	BLsens-shi	BLsens-shi (n1)	2_DROS_DEC2014 (10)	TP	0.7708	0.1456	0.0337	0.0433	0.0059	0.0008
33	BLsens-shi	BLsens-shi (n1)	2_DROS_DEC2014 (12)	CB2	0.2565	0.0004	0	0.6444	0.0869	0.0118
33	BLsens-shi	BLsens-shi (n1)	2_DROS_DEC2014 (15)	CB2	0.034	0.0006	0	0.7497	0.1906	0.0251
33	BLsens-shi	BLsens-shi (n1)	2_DROS_DEC2014 (16)	CB2	0.1245	0	0	0.7589	0.1027	0.0139
33	BLsens-shi	BLsens-shi (n1)	2_DROS_DEC2014 (18)	P	0.3909	0.595	0	0.0055	0.0076	0.001
33	BLsens-shi	BLsens-shi (n1)	2_DROS_DEC2014 (355)	TP	0.5084	0.3305	0.119	0.0366	0.005	0.0007
33	BLsens-shi	BLsens-shi (n2)	2A_DROS_BLsens-shi_n2 (1)	TP	0.5269	0.0333	0.1936	0.2353	0.0054	0.0055
33	BLsens-shi	BLsens-shi (n2)	2A_DROS_BLsens-shi_n2 (2)	TP	0.5778	0.2104	0.0411	0.0213	0.1429	0.0065
33	BLsens-shi	BLsens-shi (n2)	2A_DROS_BLsens-shi_n2 (6)	CB2	0.2982	0.0302	0	0.5808	0.0796	0.0112
33	BLsens-shi	BLsens-shi (n2)	2A_DROS_BLsens-shi_n2 (7)	TP	0.7681	0.1058	0.0779	0.0417	0.0056	0.0008
33	BLsens-shi	BLsens-shi (n2)	2A_DROS_BLsens-shi_n2 (9)	CB3	0.3505	0.0041	0.0032	0.0199	0.6045	0.0178
33	BL-shi	BL-shi (n1)	3_DROS_DEC2014 (0)	CB2	0.2566	0	0	0.6444	0.0872	0.0118
33	BL-shi	BL-shi (n1)	3_DROS_DEC2014 (1)	TP	0.9876	0.0001	0	0.0106	0.0014	0.0003
33	BL-shi	BL-shi (n1)	3_DROS_DEC2014 (25)	TP	0.6827	0.0051	0.2952	0.0147	0.002	0.0003
33	BL-shi	BL-shi (n1)	3_DROS_DEC2014 (326)	TP	0.8933	0.0471	0.0154	0.0383	0.0052	0.0007
33	BL-shi	BL-shi (n1)	3_DROS_DEC2014 (4)	TP	0.4353	0.1818	0.2581	0.1082	0.0146	0.0019
33	BL-shi	BL-shi (n1)	3_DROS_DEC2014 (5)	TP	0.9231	0.0009	0.0567	0.0169	0.0023	0.0002
33	BL-shi	BL-shi (n2)	4_DROS_DEC2014 (0)	TP	0.9898	0	0	0.0088	0.0012	0.0002
33	BL-shi	BL-shi (n2)	4_DROS_DEC2014 (5)	TP	0.9996	0	0	0.0003	0	0
33	BL-shi	BL-shi (n2)	4_DROS_DEC2014 (519)	TP	0.8809	0.0011	0.0093	0.0942	0.0128	0.0017
33	BL-shi	BL-shi (n2)	4_DROS_DEC2014 (534)	TP	0.7001	0.2494	0.0001	0.0427	0.0066	0.001
33	BL-shi	BL-shi (n2)	4_DROS_DEC2014 (535)	TP	0.6051	0.0063	0.0846	0.2635	0.0356	0.005
33	BL-shi	BL-shi (n2)	4_DROS_DEC2014 (7)	TP	1	0	0	0	0	0
33	BL-shi	BL-shi (n2)	4_DROS_DEC2014 (8)	TP	0.9847	0	0	0.0131	0.0018	0.0004
33	BL-shi	BL-shi (n3)	5_DROS_BL-shi_n3 (10)	TP	0.9962	0	0.0034	0.0002	0.0002	0
33	BL-shi	BL-shi (n3)	5_DROS_BL-shi_n3 (15)	TP	0.9999	0	0	0.0001	0	0
33	BL-shi	BL-shi (n3)	5_DROS_BL-shi_n3 (2)	TP	1	0	0	0	0	0
33	BL-shi	BL-shi (n3)	5_DROS_BL-shi_n3 (203)	TP	0.9888	0.0002	0.0103	0.0005	0.0001	0
33	BL-shi	BL-shi (n3)	5_DROS_BL-shi_n3 (209)	TP	0.9997	0	0	0	0.0003	0
33	BL-shi	BL-shi (n3)	5_DROS_BL-shi_n3 (24)	TP	0.9879	0.001	0.0001	0.0087	0.0021	0.0002
33	BL-shi	BL-shi (n3)	5_DROS_BL-shi_n3 (467)	CB2	0.1397	0	0	0.746	0.101	0.0134
33	BL-shi	BL-shi (n3)	5_DROS_BL-shi_n3 (474)	TP	0.6868	0.0636	0.1944	0.0478	0.0065	0.0009
33	BL-shi	BL-shi (n3)	5_DROS_BL-shi_n3 (482)	TP	0.617	0.0136	0.0473	0.2319	0.0701	0.0201
33	BL-shi	BL-shi (n3)	5_DROS_BL-shi_n3 (496)	CB2	0.038	0.0055	0.0181	0.8134	0.1101	0.0148
33	BL-shi	BL-shi (n3)	5_DROS_BL-shi_n3 (549)	CB2	0.0602	0.0179	0.0174	0.7837	0.1064	0.0144
33	BL-shi	BL-shi (n3)	5_DROS_BL-shi_n3 (557)	TP	0.8585	0.0282	0.0239	0.0775	0.0105	0.0014
33	BL-shi	BL-shi (n3)	5_DROS_BL-shi_n3 (81)	TP	0.9704	0	0	0.0257	0.0035	0.0005
33	shi/+ 33 Deg	shi/+ 33 Deg (n1)	Shi-+_n1_33degsmaller scale (0)	TP	0.8857	0.0029	0.1048	0.0052	0.0007	0.0007
33	shi/+ 33 Deg	shi/+ 33 Deg (n1)	Shi-+_n1_33degsmaller scale (1)	TP	0.9954	0	0	0.004	0.0005	0.0001
33	shi/+ 33 Deg	shi/+ 33 Deg (n1)	Shi-+_n1_33degsmaller scale (3)	TP	0.9924	0	0	0.0041	0.0031	0.0004
33	shi/+ 33 Deg	shi/+ 33 Deg (n1)	Shi-+_n1_33degsmaller scale (4)	TP	0.9988	0	0	0.0011	0.0001	0
33	shi/+ 33 Deg	shi/+ 33 Deg (n1)	Shi-+_n1_33degsmaller scale (5)	TP	0.7532	0.0141	0.0235	0.1811	0.0248	0.0034
33	shi/+ 33 Deg	shi/+ 33 Deg (n1)	Shi-+_n1_33degsmaller scale (6)	TP	0.9987	0	0	0.0011	0.0001	0
33	shi/+ 33 Deg	shi/+ 33 Deg (n1)	Shi-+_n1_33degsmaller scale (8)	CB3	0.2039	0.1814	0.0452	0.0145	0.5285	0.0266
33	shi/+ 33 Deg	shi/+ 33 Deg (n1)	Shi-+_n1_33degsmaller scale (9)	TP	0.9981	0	0	0.0016	0.0002	0
33	shi/+ 33 Deg	shi/+ 33 Deg (n2)	shi-+_n2_33 (0)	TP	0.9988	0	0	0.0011	0.0001	0
33	shi/+ 33 Deg	shi/+ 33 Deg (n2)	shi-+_n2_33 (1)	TP	0.9991	0	0	0.0008	0.0001	0
33	shi/+ 33 Deg	shi/+ 33 Deg (n2)	shi-+_n2_33 (4)	CB2	0.4368	0	0	0.4882	0.0661	0.0089
33	shi/+ 33 Deg	shi/+ 33 Deg (n2)	shi-+_n2_33 (5)	TP	0.9413	0.0221	0	0.0299	0.0059	0.0008
33	shi/+ 33 Deg	shi/+ 33 Deg (n2)	shi-+_n2_33 (51)	TP	0.6988	0.0036	0	0.0045	0.2563	0.0368
33	shi/+ 33 Deg	shi/+ 33 Deg (n2)	shi-+_n2_33 (6)	TP	0.9998	0	0	0.0001	0	0
33	shi/+ 33 Deg	shi/+ 33 Deg (n2)	shi-+_n2_33 (7)	TP	0.849	0	0	0.1309	0.0177	0.0024
33	shi/+ 33 Deg	shi/+ 33 Deg (n2)	shi-+_n2_33 (71)	P	0.4223	0.434	0.1028	0.0354	0.0048	0.0006
33	shi/+ 33 Deg	shi/+ 33 Deg (n2)	shi-+_n2_33 (8)	TP	0.6333	0.296	0.0019	0.0257	0.0376	0.0054
33	shi/+ 33 Deg	shi/+ 33 Deg (n3)	shi-+_n3 (0)	TP	0.6644	0.2703	0.0082	0.0495	0.0067	0.0009
33	shi/+ 33 Deg	shi/+ 33 Deg (n3)	shi-+_n3 (1)	TP	0.4936	0.456	0	0.0437	0.0059	0.0008
33	shi/+ 33 Deg	shi/+ 33 Deg (n3)	shi-+_n3 (3)	TP	0.9978	0	0	0.0018	0.0003	0.0001
33	shi/+ 33 Deg	shi/+ 33 Deg (n3)	shi-+_n3 (4)	TP	0.9918	0.0017	0	0.0036	0.0026	0.0003
33	shi/+ 33 Deg	shi/+ 33 Deg (n3)	shi-+_n3 (5)	TP	1	0	0	0	0	0
33	shi/+ 33 Deg	shi/+ 33 Deg (n3)	shi-+_n3 (6)	TP	0.721	0.0104	0.0963	0.1494	0.0202	0.0027
33	shi/+ 33 Deg	shi/+ 33 Deg (n4)	shi-+_n4_33deg (1)	TP	0.7706	0.0012	0.0029	0.1933	0.0285	0.0035
33	shi/+ 33 Deg	shi/+ 33 Deg (n4)	shi-+_n4_33deg (10)	TP	0.9458	0.0141	0	0.0346	0.0048	0.0007
33	shi/+ 33 Deg	shi/+ 33 Deg (n4)	shi-+_n4_33deg (2)	TP	0.9994	0	0	0.0005	0.0001	0
33	shi/+ 33 Deg	shi/+ 33 Deg (n4)	shi-+_n4_33deg (20)	TP	0.5763	0.0093	0.3783	0.0313	0.0042	0.0006
33	shi/+ 33 Deg	shi/+ 33 Deg (n4)	shi-+_n4_33deg (22)	TP	0.8824	0.0067	0.0002	0.0959	0.013	0.0018
33	shi/+ 33 Deg	shi/+ 33 Deg (n4)	shi-+_n4_33deg (25)	CB3	0.0026	0.0015	0	0.0001	0.6892	0.3066
33	shi/+ 33 Deg	shi/+ 33 Deg (n4)	shi-+_n4_33deg (3)	TP	0.7582	0	0	0.2096	0.0284	0.0038
33	shi/+ 33 Deg	shi/+ 33 Deg (n4)	shi-+_n4_33deg (36)	P	0.3089	0.6	0.0398	0.035	0.005	0.0113
33	shi/+ 33 Deg	shi/+ 33 Deg (n4)	shi-+_n4_33deg (4)	TP	0.8507	0.1052	0	0.0374	0.0057	0.0011
33	shi/+ 33 Deg	shi/+ 33 Deg (n4)	shi-+_n4_33deg (40)	TP	0.5928	0.3057	0.0215	0.0692	0.0094	0.0013
33	shi/+ 33 Deg	shi/+ 33 Deg (n4)	shi-+_n4_33deg (42)	TP	0.7162	0.0438	0.1129	0.0271	0.0995	0.0005
33	shi/+ 33 Deg	shi/+ 33 Deg (n4)	shi-+_n4_33deg (43)	TP	0.5784	0.4055	0	0.0055	0.0093	0.0013
33	shi/+ 33 Deg	shi/+ 33 Deg (n4)	shi-+_n4_33deg (49)	TP	0.8919	0.0439	0.0334	0.0267	0.0036	0.0005
33	shi/+ 33 Deg	shi/+ 33 Deg (n4)	shi-+_n4_33deg (5)	TP	0.8419	0.0444	0	0.0074	0.1055	0.0009
33	shi/+ 33 Deg	shi/+ 33 Deg (n4)	shi-+_n4_33deg (6)	TP	0.9956	0.0001	0	0.0012	0.0027	0.0004
33	shi/+ 33 Deg	shi/+ 33 Deg (n4)	shi-+_n4_33deg (8)	TP	0.5794	0.3479	0.001	0.0621	0.0084	0.0011
33	MB247/+	MB247/+ (n1)	MB247-+_n1 (5)	TP	0.4929	0.4643	0	0	0.0376	0.0051
33	MB247/+	MB247/+ (n1)	MB247-+_n1 (6)	TP	0.9871	0	0	0.0111	0.0015	0.0003
33	MB247/+	MB247/+ (n1)	MB247-+_n1 (8)	TP	1	0	0	0	0	0
33	MB247/+	MB247/+ (n1)	MB247-+_n1 (9)	TP	0.9983	0	0	0.0015	0.0002	0
33	MB247/+	MB247/+ (n2)	MB247-+_n2 (12)	TP	0.7812	0.1215	0.0528	0.0363	0.0074	0.0007
33	MB247/+	MB247/+ (n2)	MB247-+_n2 (13)	TP	0.9481	0.0006	0.023	0.0246	0.0033	0.0004
33	MB247/+	MB247/+ (n2)	MB247-+_n2 (14)	P	0.2569	0.6082	0.023	0.097	0.0131	0.0018
33	MB247/+	MB247/+ (n2)	MB247-+_n2 (3)	TP	0.9903	0	0	0.0033	0.0058	0.0007
33	MB247/+	MB247/+ (n2)	MB247-+_n2 (4)	TP	0.9987	0.0002	0	0.001	0.0001	0
33	MB247/+	MB247/+ (n2)	MB247-+_n2 (450)	TP	0.687	0.0054	0.001	0.2617	0.0356	0.0093
33	MB247/+	MB247/+ (n2)	MB247-+_n2 (5)	TP	1	0	0	0	0	0
33	MB247/+	MB247/+ (n2)	MB247-+_n2 (6)	TP	0.9998	0	0	0.0002	0	0
33	MB247/+	MB247/+ (n2)	MB247-+_n2 (631)	TP	0.599	0.3117	0	0.0774	0.0105	0.0014
33	MB247/+	MB247/+ (n3)	MB247-+_n3 (0)	TP	0.4832	0.0023	0.3458	0.1661	0.0023	0.0003
33	MB247/+	MB247/+ (n3)	MB247-+_n3 (1)	TP	0.9244	0.0005	0.071	0.0035	0.0005	0.0001
33	MB247/+	MB247/+ (n3)	MB247-+_n3 (2)	TP	0.9983	0	0	0.0013	0.0004	0
33	MB247/+	MB247/+ (n3)	MB247-+_n3 (3)	TP	0.3826	0.3642	0	0.0491	0.1872	0.0169
33	MB247/+	MB247/+ (n3)	MB247-+_n3 (4)	CB3	0.0483	0	0	0.072	0.785	0.0947
33	MB247/+	MB247/+ (n3)	MB247-+_n3 (5)	TP	0.9405	0	0	0.0515	0.007	0.0009
33	MB247/+	MB247/+ (n3)	MB247-+_n3 (6)	TP	0.9825	0	0	0.015	0.002	0.0005
33	MB247/+	MB247/+ (n3)	MB247-+_n3 (8)	TP	0.9991	0	0	0.0008	0.0001	0
33	MB247/+	MB247/+ (n3)	MB247-+_n3 (9)	P	0.2847	0.6446	0	0.0375	0.032	0.0012
33	MB247-shi	MB247-shi (n1)	MB247-shi-n1 (0)	TP	0.9555	0	0	0.0323	0.0115	0.0006
33	MB247-shi	MB247-shi (n1)	MB247-shi-n1 (1)	TP	0.7064	0.2547	0	0.0319	0.0064	0.0006
33	MB247-shi	MB247-shi (n1)	MB247-shi-n1 (2)	TP	0.4075	0.1543	0.1533	0.2407	0.0354	0.0089
33	MB247-shi	MB247-shi (n1)	MB247-shi-n1 (4)	TP	0.8206	0.0018	0.0001	0.1537	0.0208	0.0028
33	MB247-shi	MB247-shi (n1)	MB247-shi-n1 (5)	TP	0.9854	0.0015	0.0012	0.0103	0.0014	0.0002
33	MB247-shi	MB247-shi (n1)	MB247-shi-n1 (6)	TP	0.7202	0	0	0.2417	0.0327	0.0053
33	MB247-shi	MB247-shi (n1)	MB247-shi-n1 (9)	TP	0.9166	0.0005	0.0687	0.0123	0.0017	0.0002
33	MB247-shi	MB247-shi (n2)	MB247-shi-n2 (0)	TP	0.9965	0	0	0.003	0.0004	0.0001
33	MB247-shi	MB247-shi (n2)	MB247-shi-n2 (1)	TP	1	0	0	0	0	0
33	MB247-shi	MB247-shi (n2)	MB247-shi-n2 (3)	TP	0.6541	0.0903	0	0.1461	0.0964	0.013
33	MB247-shi	MB247-shi (n2)	MB247-shi-n2 (4)	TP	0.7277	0.2115	0	0.0506	0.0089	0.0012
33	MB247-shi	MB247-shi (n2)	MB247-shi-n2 (5)	TP	0.5269	0	0.001	0.4092	0.0554	0.0076
33	MB247-shi	MB247-shi (n2)	MB247-shi-n2 (7)	TP	1	0	0	0	0	0
33	MB247-shi	MB247-shi (n2)	MB247-shi-n2 (8)	TP	0.9438	0	0	0.0487	0.0066	0.0009
33	MB247-shi	MB247-shi (n3)	MB247-shi-n3 (0)	TP	0.4662	0.4526	0.0008	0.0421	0.0338	0.0046
33	MB247-shi	MB247-shi (n3)	MB247-shi-n3 (1)	TP	0.9395	0.0156	0.0007	0.0211	0.02	0.0031
33	MB247-shi	MB247-shi (n3)	MB247-shi-n3 (2)	TP	0.9715	0	0.027	0.0013	0.0002	0
33	MB247-shi	MB247-shi (n3)	MB247-shi-n3 (3)	TP	0.9547	0.0247	0.0005	0.0174	0.0024	0.0003
33	MB247-shi	MB247-shi (n3)	MB247-shi-n3 (4)	TP	0.9855	0	0.0001	0.0122	0.0017	0.0005
33	MB247-shi	MB247-shi (n3)	MB247-shi-n3 (5)	TP	0.9926	0	0.0035	0.0002	0.0033	0.0004
33	MB247-shi	MB247-shi (n3)	MB247-shi-n3 (6)	TP	0.9999	0	0.0001	0	0	0
33	MB247-shi	MB247-shi (n3)	MB247-shi-n3 (8)	TP	0.9895	0.0002	0.0003	0.0073	0.0026	0.0001
33	MB247-shi	MB247-shi (n3)	MB247-shi-n3 (9)	CB2	0.3036	0	0.0005	0.5917	0.0801	0.0242
22	New Blsens-rprhid_control	New Blsens-rprhid_control (n1)	newBL-rprhidcontrol-1 (0)	CB3	0.2366	0.0042	0	0.0042	0.6671	0.0878
22	New Blsens-rprhid_control	New Blsens-rprhid_control (n1)	newBL-rprhidcontrol-1 (1)	TP	0.8701	0.0031	0.1162	0.0062	0.0038	0.0005
22	New Blsens-rprhid_control	New Blsens-rprhid_control (n1)	newBL-rprhidcontrol-1 (106)	TP	0.9601	0.0316	0	0.0021	0.0054	0.0008
22	New Blsens-rprhid_control	New Blsens-rprhid_control (n1)	newBL-rprhidcontrol-1 (110)	TP	0.8449	0.0065	0.0011	0.1279	0.0173	0.0023
22	New Blsens-rprhid_control	New Blsens-rprhid_control (n1)	newBL-rprhidcontrol-1 (119)	P	0.1583	0.4042	0	0.3425	0.0463	0.0486
22	New Blsens-rprhid_control	New Blsens-rprhid_control (n1)	newBL-rprhidcontrol-1 (120)	TP	0.8312	0.1263	0	0.0121	0.006	0.0244
22	New Blsens-rprhid_control	New Blsens-rprhid_control (n1)	newBL-rprhidcontrol-1 (127)	TP	0.8659	0.0224	0.0001	0.0939	0.0157	0.0021
22	New Blsens-rprhid_control	New Blsens-rprhid_control (n1)	newBL-rprhidcontrol-1 (141)	TP	0.793	0.0045	0.1358	0.0577	0.0079	0.001
22	New Blsens-rprhid_control	New Blsens-rprhid_control (n1)	newBL-rprhidcontrol-1 (142)	TP	0.7064	0.02	0.2413	0.028	0.0038	0.0005
22	New Blsens-rprhid_control	New Blsens-rprhid_control (n1)	newBL-rprhidcontrol-1 (144)	TP	0.8919	0.0951	0	0.005	0.007	0.0009
22	New Blsens-rprhid_control	New Blsens-rprhid_control (n1)	newBL-rprhidcontrol-1 (3)	TP	0.9057	0	0	0.0817	0.0111	0.0015
22	New Blsens-rprhid_control	New Blsens-rprhid_control (n1)	newBL-rprhidcontrol-1 (4)	TP	0.9754	0.0011	0	0.0204	0.0028	0.0004
22	New Blsens-rprhid_control	New Blsens-rprhid_control (n1)	newBL-rprhidcontrol-1 (7)	TP	0.671	0.1854	0.0014	0.0161	0.1114	0.0147
22	New Blsens-rprhid_control	New Blsens-rprhid_control (n1)	newBL-rprhidcontrol-1 (8)	TP	0.9857	0.0031	0	0.0076	0.0032	0.0004
22	New Blsens-rprhid_control	New Blsens-rprhid_control (n1)	newBL-rprhidcontrol-1 (86)	TP	0.5972	0.3184	0.0001	0.0239	0.0532	0.0072
22	New Blsens-rprhid_control	New Blsens-rprhid_control (n1)	newBL-rprhidcontrol-1 (9)	TP	0.9994	0	0	0.0005	0.0001	0
22	New Blsens-rprhid_control	New Blsens-rprhid_control (n1)	newBL-rprhidcontrol-1 (92)	P	0.3062	0.6335	0.0045	0.0464	0.007	0.0024
22	New Blsens-rprhid_control	New Blsens-rprhid_control (n1)	newBLsens-rprhidcontrol-1 (0)	TP	0.949	0.0007	0	0.0096	0.04	0.0007
22	New Blsens-rprhid_control	New Blsens-rprhid_control (n1)	newBLsens-rprhidcontrol-1 (1)	TP	0.9761	0.0109	0	0.0113	0.0015	0.0002
22	New Blsens-rprhid_control	New Blsens-rprhid_control (n1)	newBLsens-rprhidcontrol-1 (2)	TP	0.9621	0.0012	0.0002	0.0305	0.0046	0.0014
22	New Blsens-rprhid_control	New Blsens-rprhid_control (n1)	newBLsens-rprhidcontrol-1 (58)	TP	0.9863	0	0	0.0118	0.0016	0.0002
22	New Blsens-rprhid_control	New Blsens-rprhid_control (n1)	newBLsens-rprhidcontrol-1 (6)	CB2	0.2705	0	0	0.6238	0.0844	0.0213
22	New Blsens-rprhid_control	New Blsens-rprhid_control (n1)	newBLsens-rprhidcontrol-1 (65)	TP	0.9298	0.0187	0.001	0.0437	0.0059	0.0008
22	New Blsens-rprhid_control	New Blsens-rprhid_control (n1)	newBLsens-rprhidcontrol-1 (7)	CB2	0.0012	0	0	0.8658	0.1172	0.0159
22	New Blsens-rprhid_control	New Blsens-rprhid_control (n1)	newBLsens-rprhidcontrol-1 (8)	TP	0.9286	0.0017	0	0.06	0.0086	0.0012
22	New Blsens-rprhid_control	New Blsens-rprhid_control (n1)	newBLsens-rprhidcontrol-1 (9)	TP	0.9582	0.0009	0.0005	0.0285	0.0104	0.0014
22	New Blsens-rprhid_control	New Blsens-rprhid_control (n2)	newBL-rprhidcontrol-2 (0)	TP	0.9928	0	0	0.0062	0.0008	0.0001
22	New Blsens-rprhid_control	New Blsens-rprhid_control (n2)	newBL-rprhidcontrol-2 (1)	TP	0.5527	0	0.0034	0.0002	0.3922	0.0515
22	New Blsens-rprhid_control	New Blsens-rprhid_control (n2)	newBL-rprhidcontrol-2 (2)	TP	0.8017	0	0	0.1692	0.0249	0.0041
22	New Blsens-rprhid_control	New Blsens-rprhid_control (n2)	newBL-rprhidcontrol-2 (4)	TP	0.8516	0.0673	0	0.0629	0.016	0.0022
22	New Blsens-rprhid_control	New Blsens-rprhid_control (n2)	newBL-rprhidcontrol-2 (5)	TP	0.9688	0.0013	0	0.0249	0.0034	0.0017
22	New Blsens-rprhid_control	New Blsens-rprhid_control (n2)	newBL-rprhidcontrol-2 (6)	TP	0.9636	0	0.0138	0.0195	0.0026	0.0004
22	New Blsens-rprhid_control	New Blsens-rprhid_control (n2)	newBL-rprhidcontrol-2 (7)	TP	0.9445	0.0163	0	0.0287	0.0092	0.0013
22	New Blsens-rprhid_control	New Blsens-rprhid_control (n2)	newBL-rprhidcontrol-2 (8)	TP	0.9647	0.0003	0	0.0304	0.0041	0.0006
22	New Blsens-rprhid_control	New Blsens-rprhid_control (n2)	newBL-rprhidcontrol-2 (9)	TP	0.5059	0.3162	0	0.1462	0.0279	0.0038
22	New Blsens-rprhid_control	New Blsens-rprhid_control (n2)	newBLsens-rprhidcontrol-2 (0)	CB2	0.0323	0	0	0.8389	0.1135	0.0154
22	New Blsens-rprhid_control	New Blsens-rprhid_control (n2)	newBLsens-rprhidcontrol-2 (1)	TP	0.8479	0.0715	0	0.0699	0.0095	0.0013
22	New Blsens-rprhid_control	New Blsens-rprhid_control (n2)	newBLsens-rprhidcontrol-2 (2)	TP	0.8309	0.0015	0	0.0098	0.1504	0.0074
22	New Blsens-rprhid_control	New Blsens-rprhid_control (n2)	newBLsens-rprhidcontrol-2 (3)	TP	0.8977	0	0	0.0003	0.089	0.0129
22	New Blsens-rprhid_control	New Blsens-rprhid_control (n2)	newBLsens-rprhidcontrol-2 (4)	TP	0.9635	0	0	0.0313	0.0046	0.0006
22	New Blsens-rprhid_control	New Blsens-rprhid_control (n2)	newBLsens-rprhidcontrol-2 (5)	TP	0.6866	0.2779	0	0	0.0312	0.0043
22	New Blsens-rprhid_control	New Blsens-rprhid_control (n2)	newBLsens-rprhidcontrol-2 (6)	TP	0.9522	0.0001	0	0.0175	0.0258	0.0044
22	New Blsens-rprhid_control	New Blsens-rprhid_control (n2)	newBLsens-rprhidcontrol-2 (7)	TP	0.9922	0	0	0.0068	0.0009	0.0001
22	New Blsens-rprhid_control	New Blsens-rprhid_control (n2)	newBLsens-rprhidcontrol-2 (8)	CB2	0.0142	0	0	0.8546	0.1157	0.0156
22	New Blsens-rprhid_control	New Blsens-rprhid_control (n2)	newBLsens-rprhidcontrol-2 (9)	TP	0.4813	0.4377	0.0002	0.0692	0.0102	0.0014
22	New BLsens-rprhid_control	New BLsens-rprhid_control (n3)	newBlsens-rprhidcontrol-4 (0)	TP	0.5274	0	0	0.4097	0.0554	0.0075
22	New BLsens-rprhid_control	New BLsens-rprhid_control (n3)	newBlsens-rprhidcontrol-4 (2)	TP	0.9151	0.0172	0	0.0553	0.0109	0.0015
22	New BLsens-rprhid_control	New BLsens-rprhid_control (n3)	newBlsens-rprhidcontrol-4 (3)	TP	0.6044	0.0021	0	0.2946	0.0914	0.0075
22	New BLsens-rprhid_control	New BLsens-rprhid_control (n3)	newBlsens-rprhidcontrol-4 (4)	TP	0.9059	0	0.0002	0.0809	0.011	0.002
22	New BLsens-rprhid_control	New BLsens-rprhid_control (n3)	newBlsens-rprhidcontrol-4 (5)	TP	0.9692	0.0174	0	0.009	0.0039	0.0005
22	New BLsens-rprhid_control	New BLsens-rprhid_control (n3)	newBlsens-rprhidcontrol-4 (6)	TP	0.5868	0.3744	0	0.0316	0.0063	0.0008
22	New BLsens-rprhid_control	New BLsens-rprhid_control (n3)	newBlsens-rprhidcontrol-4 (7)	TP	0.45	0.2964	0.2189	0.03	0.0041	0.0005
22	New BLsens-rprhid_control	New BLsens-rprhid_control (n3)	newBlsens-rprhidcontrol-4 (8)	CB2	0.1134	0	0	0.7629	0.1091	0.0146
22	New BLsens-rprhid_control	New BLsens-rprhid_control (n3)	newBlsens-rprhidcontrol-4 (9)	TP	0.9976	0	0	0.0021	0.0003	0
22	New Blsens-rprhid_control	New Blsens-rprhid_control (n4)	newBL-rprhidcontrol-4 (0)	TP	0.958	0.0004	0.0331	0.0072	0.0011	0.0002
22	New Blsens-rprhid_control	New Blsens-rprhid_control (n4)	newBL-rprhidcontrol-4 (1)	TP	0.9803	0.0003	0	0.0168	0.0023	0.0003
22	New Blsens-rprhid_control	New Blsens-rprhid_control (n4)	newBL-rprhidcontrol-4 (2)	P	0.3327	0.548	0.0245	0.0475	0.0075	0.0399
22	New Blsens-rprhid_control	New Blsens-rprhid_control (n4)	newBL-rprhidcontrol-4 (3)	TP	0.8613	0	0	0.1202	0.0163	0.0023
22	New Blsens-rprhid_control	New Blsens-rprhid_control (n4)	newBL-rprhidcontrol-4 (4)	P	0.3708	0.5664	0.0117	0.0443	0.006	0.0008
22	New Blsens-rprhid_control	New Blsens-rprhid_control (n4)	newBL-rprhidcontrol-4 (5)	TP	0.9001	0.0157	0.0086	0.0654	0.0089	0.0012
22	New Blsens-rprhid_control	New Blsens-rprhid_control (n4)	newBL-rprhidcontrol-4 (8)	TP	0.9889	0	0	0.0096	0.0013	0.0002
22	New Blsens-rprhid_control	New Blsens-rprhid_control (n4)	newBL-rprhidcontrol-4 (9)	TP	0.8536	0.0549	0	0.0233	0.0504	0.0178
33	New BLsens-rprhid	New BLsens-rprhid (n1)	newBL-rprhid-2 (1)	TP	0.999	0	0.0008	0	0.0001	0
33	New BLsens-rprhid	New BLsens-rprhid (n1)	newBL-rprhid-2 (2)	TP	0.7001	0.1007	0	0.1726	0.0234	0.0032
33	New BLsens-rprhid	New BLsens-rprhid (n1)	newBL-rprhid-2 (4)	CB2	0.251	0.002	0.0181	0.6317	0.0855	0.0116
33	New BLsens-rprhid	New BLsens-rprhid (n1)	newBL-rprhid-2 (5)	CB2	0.0844	0	0	0.7896	0.1115	0.0145
33	New BLsens-rprhid	New BLsens-rprhid (n1)	newBL-rprhid-2 (7)	TP	0.8647	0.0877	0	0.0307	0.0148	0.0021
33	New BLsens-rprhid	New BLsens-rprhid (n1)	newBL-rprhid-2 (8)	TP	0.8937	0.0204	0	0.066	0.0175	0.0025
33	New BLsens-rprhid	New BLsens-rprhid (n1)	newBLsens-rprhid-1 (1)	TP	0.9998	0	0.0002	0	0	0
33	New BLsens-rprhid	New BLsens-rprhid (n1)	newBLsens-rprhid-1 (2)	TP	0.8259	0.0048	0	0.0491	0.1055	0.0147
33	New BLsens-rprhid	New BLsens-rprhid (n1)	newBLsens-rprhid-1 (5)	TP	0.5714	0.0639	0	0.3154	0.0434	0.0059
33	New BLsens-rprhid	New BLsens-rprhid (n2)	newBL-rprhid-3 (1)	TP	0.9956	0.0002	0.004	0.0002	0	0
33	New BLsens-rprhid	New BLsens-rprhid (n2)	newBL-rprhid-3 (3)	TP	0.9938	0	0.0058	0.0003	0.0001	0
33	New BLsens-rprhid	New BLsens-rprhid (n2)	newBLsens-rprhid-2 (1)	TP	0.9562	0.0042	0	0.0344	0.0046	0.0006
33	New BLsens-rprhid	New BLsens-rprhid (n2)	newBLsens-rprhid-2 (3)	TP	0.7295	0	0	0.2345	0.0317	0.0043
33	New BLsens-rprhid	New BLsens-rprhid (n2)	newBLsens-rprhid-2 (5)	TP	0.986	0.0018	0.0115	0.0006	0.0001	0
33	New BLsens-rprhid	New BLsens-rprhid (n2)	newBLsens-rprhid-2 (6)	TP	0.9767	0.0017	0.0203	0.001	0.0003	0
33	New BLsens-rprhid	New BLsens-rprhid (n2)	newBLsens-rprhid-2 (8)	TP	0.9641	0	0.0194	0.0142	0.002	0.0003
33	New BLsens-rprhid	New BLsens-rprhid (n3)	newBL-rprhid-4 (2)	TP	0.9965	0	0.0018	0.0014	0.0002	0
33	New BLsens-rprhid	New BLsens-rprhid (n3)	newBL-rprhid-4 (3)	TP	0.7208	0.176	0	0.0895	0.0121	0.0016
33	New BLsens-rprhid	New BLsens-rprhid (n3)	newBL-rprhid-4 (4)	TP	0.9893	0.0015	0.0088	0.0004	0.0001	0
33	New BLsens-rprhid	New BLsens-rprhid (n3)	newBL-rprhid-4 (6)	TP	0.757	0.0002	0.2296	0.0114	0.0015	0.0002
33	New BLsens-rprhid	New BLsens-rprhid (n3)	newBLsens-rprhid-3 (4)	TP	0.6182	0.0228	0	0.3066	0.0415	0.011
33	New BLsens-rprhid	New BLsens-rprhid (n3)	newBLsens-rprhid-3 (9)	TP	0.9224	0.0604	0	0.015	0.002	0.0003
33	New BLsens-rprhid	New BLsens-rprhid (n4)	newBLsens-rprhid-4 (360)	TP	0.9391	0.0006	0.0571	0.0028	0.0004	0.0001
