# Supplementary material for: Optimal searching behaviour generated intrinsically by the central pattern generator for locomotion
Source: eLife. 2019 Nov 1;8:e50316. doi: 10.7554/eLife.50316 (PMC6879304; doi:10.7554/eLife.50316)
Supplement: Supplementary file 7. — Ten shits/+ larvae at 33°C were tracked with a video frame capture rate set at 15 frames per second (fps; Hz). These data were then subsampled to 7.5, 5 and 3 Hz to test whether video frame frequency affected estimation of the μ exponent following MLE analysis and model selection. A Kruskal-Wallis test showed no differences between medians of truncated power law μ exponents across the four different frequencies (H(3)=3.9, p=0.271) indicating video frame rate did not contribute significantly to determination of μ exponent values. [file elife-50316-supp7.xlsx]

## Sheet: Sheet1
Supplementary File 7		Frequency test
		N tracks
Frame frequency (Hz)	N tracks	TP	E	U	TP mu	SD	Median
3 Hz	12	8	1	3	1.7	0.34	1.785
5 Hz	12	7	2	3	2.06	0.5	2.075
7.5 Hz	12	6	1	5	1.56	0.32	1.499
15 Hz	12	8	2	2	1.81	0.36	1.837
